# Supplementary material for: A New Machine Learning-Based Framework for Mapping Uncertainty Analysis in RNA-Seq Read Alignment and Gene Expression Estimation
Source: Front Genet. 2018 Aug 14;9:313. doi: 10.3389/fgene.2018.00313 (PMC6102479; doi:10.3389/fgene.2018.00313)
Supplement: Supplementary file 1 [file Data_Sheet_1.XLSX]

## Sheet: plant
ID	species	size	single(S) or pair-end(P)	aligned concordantly 0 times	aligned concordantly exactly 1 time	aligned concordantly >1 times	overall alignment rate	mutiple mapping percent of all mapping	reference Geno	Reference Geno link	Data Link
SRR4043737	grape	3.9	S	0.0846	0.8194	0.096	0.9154	0.104872	GCF_000003745.3_12X_genomic	https://www.ncbi.nlm.nih.gov/genome/401	NCBI
SRR5332104	grape	36.2	P	0.1937	0.5567	0.2496	0.8782	0.309562	GCF_000003745.3_12X_genomic	https://www.ncbi.nlm.nih.gov/genome/401	NCBI
SRR5312244	grape	48	P	0.1833	0.6268	0.1899	0.8643	0.232521	GCF_000003745.3_12X_genomic	https://www.ncbi.nlm.nih.gov/genome/401	NCBI
SRR4447146	grape	2.1	P	0.1181	0.6408	0.2411	0.919	0.273387	GCF_000003745.3_12X_genomic	https://www.ncbi.nlm.nih.gov/genome/401	NCBI
SRR3938631	grape	12.5	P	0.1625	0.6074	0.2301	0.8989	0.274746	GCF_000003745.3_12X_genomic	https://www.ncbi.nlm.nih.gov/genome/401	NCBI
SRR3056866	grape	11.8	P	0.1327	0.6901	0.1772	0.9212	0.204312	GCF_000003745.3_12X_genomic	https://www.ncbi.nlm.nih.gov/genome/401	NCBI
SRR3046433	grape	14.5	P	0.2278	0.5739	0.1984	0.8341	0.256928	GCF_000003745.3_12X_genomic	https://www.ncbi.nlm.nih.gov/genome/401	NCBI
SRR2080983	grape	8.4	P	0.1336	0.7095	0.1569	0.9088	0.181094	GCF_000003745.3_12X_genomic	https://www.ncbi.nlm.nih.gov/genome/403	NCBI
SRR208099	grape	7.4	P	0.1308	0.7141	0.1551	0.9126	0.17844	GCF_000003745.3_12X_genomic	https://www.ncbi.nlm.nih.gov/genome/404	NCBI
SRR2080995	grape	7.5	P	0.1308	0.7141	0.1551	0.9126	0.17844	GCF_000003745.3_12X_genomic	https://www.ncbi.nlm.nih.gov/genome/407	NCBI
SRR3305038	Arabidopsis	3.4	P	0.0426	0.8335	0.1238	0.9762	0.129309	Athaliana_167_TAIR11	http://genome.jgi.doe.gov/pages/dynamicOrganismDownload.jsf?organism=Phytozome	NCBI
SRR4293703	Arabidopsis	17.6	P	0.0459	0.8347	0.1194	0.9734	0.125144	Athaliana_167_TAIR13	http://genome.jgi.doe.gov/pages/dynamicOrganismDownload.jsf?organism=Phytozome	NCBI
ERR476704	Arabidopsis	53.9	P	0.0367	0.8875	0.0759	0.9798	0.0787917	Athaliana_167_TAIR16	http://genome.jgi.doe.gov/pages/dynamicOrganismDownload.jsf?organism=Phytozome	NCBI
SRR5446746	Arabidopsis	4	P	0.024	0.8395	0.1365	0.9829	0.139857	Athaliana_167_TAIR17	http://genome.jgi.doe.gov/pages/dynamicOrganismDownload.jsf?organism=Phytozome	NCBI
SRR5437916	Arabidopsis	14.8	P	0.0442	0.8642	0.0916	0.9733	0.0958359	Athaliana_167_TAIR18	http://genome.jgi.doe.gov/pages/dynamicOrganismDownload.jsf?organism=Phytozome	NCBI
SRR5388471	Arabidopsis	11.3	P	0.1631	0.7484	0.0884	0.9475	0.105628	Athaliana_167_TAIR21	http://genome.jgi.doe.gov/pages/dynamicOrganismDownload.jsf?organism=Phytozome	NCBI
SRR5363478	Arabidopsis	12.9	P	0.0534	0.7776	0.1691	0.968	0.178639	Athaliana_167_TAIR23	http://genome.jgi.doe.gov/pages/dynamicOrganismDownload.jsf?organism=Phytozome	NCBI
ERR1876170	Arabidopsis	11.4	P	0.0406	0.8523	0.1071	0.9767	0.111632	Athaliana_167_TAIR25	http://genome.jgi.doe.gov/pages/dynamicOrganismDownload.jsf?organism=Phytozome	NCBI
ERR1588991	Arabidopsis	11.6	P	0.1234	0.76774	0.1092	0.9296	0.124572	Athaliana_167_TAIR27	http://genome.jgi.doe.gov/pages/dynamicOrganismDownload.jsf?organism=Phytozome	NCBI
SRR5192945	tomato	18.4	P	0.119	0.7564	0.1246	0.9358	0.14143	GCF_000188115.3_SL2.50_genomic.fna	https://www.ncbi.nlm.nih.gov/genome/?term=tomato	NCBI
SRR4279728	tomato	15.4	P	0.0914	0.8524	0.0562	0.9608	0.0618534	GCF_000188115.3_SL2.50_genomic.fna	https://www.ncbi.nlm.nih.gov/genome/?term=tomato	NCBI
SRR4044962	tomato	3.8	P	0.1456	0.7265	0.1279	0.9017	0.149696	GCF_000188115.3_SL2.50_genomic.fna	https://www.ncbi.nlm.nih.gov/genome/?term=tomato	NCBI
SRR3119188	tomato	8.6	P	0.1577	0.68	0.1622	0.929	0.192568	GCF_000188115.3_SL2.50_genomic.fna	https://www.ncbi.nlm.nih.gov/genome/?term=tomato	NCBI
SRR5062034	tomato	32.8	P	0.0851	0.6998	0.215	0.9457	0.234998	GCF_000188115.3_SL2.50_genomic.fna	https://www.ncbi.nlm.nih.gov/genome/?term=tomato	NCBI
SRR4279692	tomato	17.8	P	0.0717	0.8735	0.0548	0.9668	0.0590326	GCF_000188115.3_SL2.50_genomic.fna	https://www.ncbi.nlm.nih.gov/genome/?term=tomato	NCBI
SRR3741285	tomato	16.6	S	0.0456	0.8224	0.132	0.9544	0.138307	GCF_000188115.3_SL2.50_genomic.fna	https://www.ncbi.nlm.nih.gov/genome/?term=tomato	NCBI
ERR1397995	tomato	10.5	S	0.0527	0.7391	0.2082	0.9473	0.219783	GCF_000188115.3_SL2.50_genomic.fna	https://www.ncbi.nlm.nih.gov/genome/?term=tomato	NCBI
SRR4014827	tomato	13.7	S	0.1272	0.589	0.2838	0.8728	0.32516	GCF_000188115.3_SL2.50_genomic.fna	https://www.ncbi.nlm.nih.gov/genome/?term=tomato	NCBI
SRR4014799	tomato	14.2	S	0.1411	0.5249	0.3339	0.8589	0.388753	GCF_000188115.3_SL2.50_genomic.fna	https://www.ncbi.nlm.nih.gov/genome/?term=tomato	NCBI
ATW_ABOSW_7_1_B06M0ABXX.IND4	wheat	25.6	P	0.1616	0.6376	0.2008	0.9062	0.239504		https://wheat-urgi.versailles.inra.fr/Seq-Repository/Assemblies	https://urgi.versailles.inra.fr/files/RNASeqWheat/
ATW_AAOSW_6_1_B06BTABXX	wheat	26.6	P	0.1072	0.6896	0.2032	0.9382	0.227599		https://wheat-urgi.versailles.inra.fr/Seq-Repository/Assemblies	https://urgi.versailles.inra.fr/files/RNASeqWheat/
ATW_ACOSW_1_2_D0KD1ACXX.IND5	wheat	25.4	P	0.0914	0.6856	0.2231	0.961	0.245543		https://wheat-urgi.versailles.inra.fr/Seq-Repository/Assemblies	https://urgi.versailles.inra.fr/files/RNASeqWheat/
ATW_ADOSW_1_1_D0KD1ACXX.IND4	wheat	42.9	P	0.0906	0.6629	0.2464	0.9543	0.270948		https://wheat-urgi.versailles.inra.fr/Seq-Repository/Assemblies	https://urgi.versailles.inra.fr/files/RNASeqWheat/
ATW_AEOSW_1_1_B06LMABXX.IND5	wheat	25.8	P	0.1575	0.6432	0.1993	0.8918	0.236558		https://wheat-urgi.versailles.inra.fr/Seq-Repository/Assemblies	https://urgi.versailles.inra.fr/files/RNASeqWheat/
ATW_AFOSW_2_1_B06LMABXX.IND7	wheat	22.4	P	0.1348	0.6677	0.1976	0.9204	0.228387		https://wheat-urgi.versailles.inra.fr/Seq-Repository/Assemblies	https://urgi.versailles.inra.fr/files/RNASeqWheat/
ATW_AGOSW_2_1_B06LMABXX.IND6	wheat	20.8	P	0.1742	0.6157	0.2101	0.888	0.25442		https://wheat-urgi.versailles.inra.fr/Seq-Repository/Assemblies	https://urgi.versailles.inra.fr/files/RNASeqWheat/
ATW_AHOSW_3_1_B06LMABXX.IND12	wheat	30.4	P	0.1521	0.6518	0.1961	0.9198	0.231277		https://wheat-urgi.versailles.inra.fr/Seq-Repository/Assemblies	https://urgi.versailles.inra.fr/files/RNASeqWheat/
ATW_IOSW_4_1_B0684ABXX.IND6	wheat	31.2	P	0.129	0.687	0.184	0.9182	0.211251		https://wheat-urgi.versailles.inra.fr/Seq-Repository/Assemblies	https://urgi.versailles.inra.fr/files/RNASeqWheat/
ATW_KOSW_4_1_B0684ABXX.IND4	wheat	23	P	0.1512	0.6698	0.1791	0.9179	0.211004		https://wheat-urgi.versailles.inra.fr/Seq-Repository/Assemblies	https://urgi.versailles.inra.fr/files/RNASeqWheat/
ATW_LOSW_5_1_B0684ABXX.IND5	wheat	23.4	P	0.132	0.6764	0.1916	0.9252	0.220737		https://wheat-urgi.versailles.inra.fr/Seq-Repository/Assemblies	https://urgi.versailles.inra.fr/files/RNASeqWheat/
ATW_NOSW_6_1_B0684ABXX.IND7	wheat	26.2	P	0.175	0.6294	0.1956	0.916	0.237091		https://wheat-urgi.versailles.inra.fr/Seq-Repository/Assemblies	https://urgi.versailles.inra.fr/files/RNASeqWheat/
ATW_POSW_6_1_B0684ABXX.IND6	wheat	24.4	P	0.1515	0.6706	0.1779	0.935	0.209664		https://wheat-urgi.versailles.inra.fr/Seq-Repository/Assemblies	https://urgi.versailles.inra.fr/files/RNASeqWheat/
SRR5838951	switchgrass	177	P	0.1779	0.6078	0.2443	0.9229	0.297166		unpublished	NCBI
SRR3188117	switchgrass	52	S	0.1446	0.5559	0.3295	0.8854	0.3852		unpublished	NCBI
SRR5188184	switchgrass	24	P	0.1808	0.6301	0.1891	0.8963	0.230835		unpublished	NCBI
SRR5188171	switchgrass	15.2	P	0.1851	0.6344	0.1805	0.8957	0.2215		unpublished	NCBI
SRR5188179	switchgrass	25.6	P	0.1384	0.6541	0.2075	0.9325	0.240831		unpublished	NCBI
SRR5188189	switchgrass	25	P	0.149	0.6477	0.2033	0.9243	0.238895		unpublished	NCBI
SRR5188027	switchgrass	22	P	0.2123	0.6132	0.1745	0.87	0.221531		unpublished	NCBI
SRR3642281	switchgrass	15.1	P	0.2424	0.5602	0.1974	0.8864	0.26056		unpublished	NCBI
SRR3642289	switchgrass	14.2	P	0.2288	0.5909	0.1803	0.8833	0.233791		unpublished	NCBI
SRR3642258	switchgrass	15.6	P	0.242	0.4781	0.2799	0.8876	0.369261		unpublished	NCBI

## Sheet: human
ID	patch of test	species	size(G)	single(S) or pair-end(P)	reads_aligned concordantly 0 times	reads_aligned concordantly exactly 1 time	reads_aligned concordantly >1 times	overall alignment rate	mutiple mapping percent of all mapping	reference Geno	Reference Geno link	datalink
bio_12_0_4_1	ori	human	20.6	P	0.2142	0.5726	0.2132	0.8229	0.271316	GCF_000001405.37_GRCh38.p11_genomic.fna	https://www.ncbi.nlm.nih.gov/genome/?term=human	Baruzzo, G., et al. (2017). "Simulation-based comprehensive benchmarking of RNA-seq aligners." Nat Methods 14(2): 135-139.
bio_12_0_4_2	ori	human	21.2	P	0.1239	0.6323	0.2438	0.9222	0.278279	GCF_000001405.37_GRCh38.p11_genomic.fna	https://www.ncbi.nlm.nih.gov/genome/?term=human	Baruzzo, G., et al. (2017). "Simulation-based comprehensive benchmarking of RNA-seq aligners." Nat Methods 14(2): 135-139.
bio_12_1_1	ori	human	39.3	P	0.1604	0.6046	0.235	0.9035	0.279895	GCF_000001405.37_GRCh38.p11_genomic.fna	https://www.ncbi.nlm.nih.gov/genome/?term=human	Baruzzo, G., et al. (2017). "Simulation-based comprehensive benchmarking of RNA-seq aligners." Nat Methods 14(2): 135-139.
bio_12_1_2	ori	human	26.4	P	0.1274	0.6347	0.2379	0.9281	0.272634	GCF_000001405.37_GRCh38.p11_genomic.fna	https://www.ncbi.nlm.nih.gov/genome/?term=human	Baruzzo, G., et al. (2017). "Simulation-based comprehensive benchmarking of RNA-seq aligners." Nat Methods 14(2): 135-139.
bio_6_0_1	ori	human	21	P	0.1529	0.6281	0.219	0.9116	0.258529	GCF_000001405.37_GRCh38.p11_genomic.fna	https://www.ncbi.nlm.nih.gov/genome/?term=human	Baruzzo, G., et al. (2017). "Simulation-based comprehensive benchmarking of RNA-seq aligners." Nat Methods 14(2): 135-139.
bio_6_0_2	ori	human	19.8	P	0.1369	0.6252	0.2379	0.9146	0.275634	GCF_000001405.37_GRCh38.p11_genomic.fna	https://www.ncbi.nlm.nih.gov/genome/?term=human	Baruzzo, G., et al. (2017). "Simulation-based comprehensive benchmarking of RNA-seq aligners." Nat Methods 14(2): 135-139.
bio_6_0_4_1	ori	human	13	P	0.1406	0.6369	0.2225	0.9184	0.258902	GCF_000001405.37_GRCh38.p11_genomic.fna	https://www.ncbi.nlm.nih.gov/genome/?term=human	Baruzzo, G., et al. (2017). "Simulation-based comprehensive benchmarking of RNA-seq aligners." Nat Methods 14(2): 135-139.
bio_6_1_1	ori	human	18.9	P	0.1286	0.6423	0.2291	0.9183	0.26291	GCF_000001405.37_GRCh38.p11_genomic.fna	https://www.ncbi.nlm.nih.gov/genome/?term=human	Baruzzo, G., et al. (2017). "Simulation-based comprehensive benchmarking of RNA-seq aligners." Nat Methods 14(2): 135-139.
bio_6_1_2	ori	human	19.7	P	0.1356	0.6321	0.2322	0.923	0.268626	GCF_000001405.37_GRCh38.p11_genomic.fna	https://www.ncbi.nlm.nih.gov/genome/?term=human	Baruzzo, G., et al. (2017). "Simulation-based comprehensive benchmarking of RNA-seq aligners." Nat Methods 14(2): 135-139.
bio_6h_0_4_2	ori	human	19	P	0.1877	0.5769	0.2353	0.8865	0.289671	GCF_000001405.37_GRCh38.p11_genomic.fna	https://www.ncbi.nlm.nih.gov/genome/?term=human	Baruzzo, G., et al. (2017). "Simulation-based comprehensive benchmarking of RNA-seq aligners." Nat Methods 14(2): 135-139.
SRR6029567	ori	human	31	P	0.1698	0.5495	0.2807	0.8996	0.338111	GCF_000001405.37_GRCh38.p11_genomic.fna	https://www.ncbi.nlm.nih.gov/genome/?term=human	NCBI
bio_12_0_4_1	trancripts_seq	human	20.6	P	0.6102	0.1154	0.2744	0.4385	0.703951	GCF_000001405.37_GRCh38.p11_genomic.fna	https://www.ncbi.nlm.nih.gov/genome/?term=human	Baruzzo, G., et al. (2017). "Simulation-based comprehensive benchmarking of RNA-seq aligners." Nat Methods 14(2): 135-139.
bio_12_0_4_2	trancripts_seq	human	21.2	P	0.5581	0.1311	0.3107	0.4991	0.7031	GCF_000001405.37_GRCh38.p11_genomic.fna	https://www.ncbi.nlm.nih.gov/genome/?term=human	Baruzzo, G., et al. (2017). "Simulation-based comprehensive benchmarking of RNA-seq aligners." Nat Methods 14(2): 135-139.
bio_12_1_1	trancripts_seq	human	39.3	P	0.6011	0.1245	0.2743	0.4618	0.687641	GCF_000001405.37_GRCh38.p11_genomic.fna	https://www.ncbi.nlm.nih.gov/genome/?term=human	Baruzzo, G., et al. (2017). "Simulation-based comprehensive benchmarking of RNA-seq aligners." Nat Methods 14(2): 135-139.
bio_12_1_2	trancripts_seq	human	26.4	P	0.6006	0.1224	0.277	0.4575	0.69354	GCF_000001405.37_GRCh38.p11_genomic.fna	https://www.ncbi.nlm.nih.gov/genome/?term=human	Baruzzo, G., et al. (2017). "Simulation-based comprehensive benchmarking of RNA-seq aligners." Nat Methods 14(2): 135-139.
bio_6_0_1	trancripts_seq	human	21	P	0.6198	0.1101	0.2701	0.4419	0.710416	GCF_000001405.37_GRCh38.p11_genomic.fna	https://www.ncbi.nlm.nih.gov/genome/?term=human	Baruzzo, G., et al. (2017). "Simulation-based comprehensive benchmarking of RNA-seq aligners." Nat Methods 14(2): 135-139.
bio_6_0_2	trancripts_seq	human	19.8	P	0.6406	0.1036	0.2558	0.4322	0.711742	GCF_000001405.37_GRCh38.p11_genomic.fna	https://www.ncbi.nlm.nih.gov/genome/?term=human	Baruzzo, G., et al. (2017). "Simulation-based comprehensive benchmarking of RNA-seq aligners." Nat Methods 14(2): 135-139.
bio_6_0_4_1	trancripts_seq	human	13	P	0.6194	0.1118	0.2688	0.4445	0.706253	GCF_000001405.37_GRCh38.p11_genomic.fna	https://www.ncbi.nlm.nih.gov/genome/?term=human	Baruzzo, G., et al. (2017). "Simulation-based comprehensive benchmarking of RNA-seq aligners." Nat Methods 14(2): 135-139.
bio_6_1_1	trancripts_seq	human	18.9	P	0.5808	0.1227	0.2965	0.4761	0.7073	GCF_000001405.37_GRCh38.p11_genomic.fna	https://www.ncbi.nlm.nih.gov/genome/?term=human	Baruzzo, G., et al. (2017). "Simulation-based comprehensive benchmarking of RNA-seq aligners." Nat Methods 14(2): 135-139.
bio_6_1_2	trancripts_seq	human	19.7	P	0.6213	0.1116	0.2671	0.4503	0.705308	GCF_000001405.37_GRCh38.p11_genomic.fna	https://www.ncbi.nlm.nih.gov/genome/?term=human	Baruzzo, G., et al. (2017). "Simulation-based comprehensive benchmarking of RNA-seq aligners." Nat Methods 14(2): 135-139.
bio_6h_0_4_2	trancripts_seq	human	19	P	0.6471	0.1049	0.248	0.4454	0.702749	GCF_000001405.37_GRCh38.p11_genomic.fna	https://www.ncbi.nlm.nih.gov/genome/?term=human	Baruzzo, G., et al. (2017). "Simulation-based comprehensive benchmarking of RNA-seq aligners." Nat Methods 14(2): 135-139.
SRR6029567	trancripts_seq	human	31	P	0.6213	0.1456	0.2331	0.4462	0.615527	GCF_000001405.37_GRCh38.p11_genomic.fna	https://www.ncbi.nlm.nih.gov/genome/?term=human	NCBI

## Sheet: mouse
ID	patch of test	species	size(G)	single(S) or pair-end(P)	reads_aligned concordantly 0 times	reads_aligned concordantly exactly 1 time	reads_aligned concordantly >1 times	overall alignment rate	mutiple mapping percent of all mapping	reference Geno	datalink
ERR1828934	ori	mouse	13.9	P	0.3049	0.498	0.1972	0.747	0.2837	https://www.ncbi.nlm.nih.gov/genome/52	NCBI
ERR915162	ori	mouse	17.7	P	0.2203	0.4029	0.3769	0.8456	0.483391	https://www.ncbi.nlm.nih.gov/genome/55	NCBI
ERR915171	ori	mouse	14.6	P	0.1967	0.5266	0.2767	0.8482	0.344454	https://www.ncbi.nlm.nih.gov/genome/58	NCBI
SRR6125577	ori	mouse	16.1	P	0.2113	0.6594	0.1293	0.9081	0.163941	https://www.ncbi.nlm.nih.gov/genome/61	NCBI
SRR6166599	ori	mouse	15.4	P	0.1544	0.5794	0.2662	0.9063	0.314806	https://www.ncbi.nlm.nih.gov/genome/64	NCBI
SRR6166601	ori	mouse	13.4	P	0.1593	0.5722	0.2686	0.9043	0.319496	https://www.ncbi.nlm.nih.gov/genome/67	NCBI
SRR6111161	ori	mouse	7.4	P	0.2238	0.6749	0.1013	0.9051	0.130508	https://www.ncbi.nlm.nih.gov/genome/70	NCBI
SRR6117600	ori	mouse	9.4	S	0.0358	0.6791	0.2852	0.9642	0.295789	https://www.ncbi.nlm.nih.gov/genome/71	NCBI
SRR6117607	ori	mouse	10.4	S	0.0341	0.6942	0.2717	96.59	0.281292	https://www.ncbi.nlm.nih.gov/genome/72	NCBI
SRR6080092	ori	mouse	11.6	S	0.0842	0.6966	0.2192	0.9158	0.239354	https://www.ncbi.nlm.nih.gov/genome/73	NCBI
ERR1828934	trancripts_seq	mouse	13.8	P	0.6278	0.1811	0.1911	0.4491	0.513434	https://www.ncbi.nlm.nih.gov/genome/74	NCBI
ERR915162	trancripts_seq	mouse	17.6	P	0.5095	0.2636	0.2269	0.583	0.462589	https://www.ncbi.nlm.nih.gov/genome/75	NCBI
ERR915171	trancripts_seq	mouse	14.6	P	0.6013	0.2244	0.1743	0.4538	0.437171	https://www.ncbi.nlm.nih.gov/genome/76	NCBI
SRR6125577	trancripts_seq	mouse	16.1	P	0.6503	0.15	0.1997	0.5468	0.571061	https://www.ncbi.nlm.nih.gov/genome/77	NCBI
SRR6166599	trancripts_seq	mouse	15.4	P	0.6646	0.1106	0.2248	0.504	0.670244	https://www.ncbi.nlm.nih.gov/genome/78	NCBI
SRR6166601	trancripts_seq	mouse	13.4	P	0.6462	0.1124	0.2414	0.5314	0.682306	https://www.ncbi.nlm.nih.gov/genome/79	NCBI
SRR6111161	trancripts_seq	mouse	7.4	P	0.6681	0.2336	0.0983	0.418	0.296174	https://www.ncbi.nlm.nih.gov/genome/80	NCBI
SRR6117600	trancripts_seq	mouse	9.4	S	0.4565	0.1549	0.4185	0.5735	0.770009	https://www.ncbi.nlm.nih.gov/genome/81	NCBI
SRR6117607	trancripts_seq	mouse	10.4	S	0.4344	0.1554	0.4102	0.5656	0.725248	https://www.ncbi.nlm.nih.gov/genome/82	NCBI
SRR6080092	trancripts_seq	mouse	11.6	S	0.4466	0.1819	0.3715	0.5534	0.671305	https://www.ncbi.nlm.nih.gov/genome/83	NCBI
