# Supplementary material for: A New Machine Learning-Based Framework for Mapping Uncertainty Analysis in RNA-Seq Read Alignment and Gene Expression Estimation
Source: Front Genet. 2018 Aug 14;9:313. doi: 10.3389/fgene.2018.00313 (PMC6102479; doi:10.3389/fgene.2018.00313)
Supplement: Supplementary file 2 [file Data_Sheet_2.CSV]

Gene ID	D1	D2	D3	D-score	Category	Alternative Likelihood
NR_134517.1	3505	1	1.041392685	0.500966416	High	0.114675529
XR_001739027.1	4311	1	1.255272505	0.502833425	High	0.098195925
XR_001739072.1	8607	1	1.763427994	0.507269236	High	0.066108635
XR_001737603.1	613	1	1.230448921	0.502616734	High	0.100014409
XR_001745141.1	196	1	1.447158031	0.504508439	High	0.084949895
NR_073557.1	3939	1	1.301029996	0.503232853	High	0.094907585
XR_001738695.1	3905	0.997844828	1.568201724	0.504516134	High	0.084892304
XR_001744669.1	1286	1	1.447158031	0.504508439	High	0.084949895
XR_001741230.1	312	1	1.51851394	0.505131322	High	0.080381793
XR_938753.2	2412	1	1.740362689	0.507067893	High	0.067362793
XR_926932.1	1320	1	1.491361694	0.504894304	High	0.082097662
XR_001739101.1	894	1	1.361727836	0.503762699	High	0.090671724
NR_135653.1	1560	1	1.322219295	0.503417819	High	0.093412608
XR_001745908.1	2546	1	1.342422681	0.503594179	High	0.092003458
XR_001738779.1	1157	1	1.361727836	0.503762699	High	0.090671724
XR_001738808.1	2384	0.993589744	1.230448921	0.499496853	High	0.12896538
NR_134981.1	1055	1	0.602059991	0.497131376	High	0.15447345
XR_001745530.1	1534	1	1.431363764	0.504370568	High	0.08598683
XR_001737528.1	3982	1	1.380211242	0.503924045	High	0.089410135
NR_135784.1	949	1	1.397940009	0.504078804	High	0.088212366
XR_926929.1	1241	1	1.447158031	0.504508439	High	0.084949895
XR_001738966.1	864	1	1.505149978	0.505014665	High	0.081222903
XR_001744522.1	3244	1	1.322219295	0.503417819	High	0.093412608
NR_130760.1	638	1	1.079181246	0.501296282	High	0.111629067
XR_001741104.1	6146	1	1.544068044	0.50535439	High	0.078791801
XR_246602.3	164	1	1.041392685	0.500966416	High	0.114675529
XR_001738867.1	2647	1	1.255272505	0.502833425	High	0.098195925
XR_001738919.1	1013	1	1.716003344	0.506855255	High	0.068707199
XR_940380.1	1193	1	1.176091259	0.502142232	High	0.104082081
XR_926319.2	811	1	1.462397998	0.504641473	High	0.083958266
NR_133632.1	252	1	0.698970004	0.497977326	High	0.144992688
XR_001747045.1	1835	1	1.755874856	0.507203303	High	0.066517324
NR_104418.1	1077	1	1.079181246	0.501296282	High	0.111629067
XR_001742071.1	1837	1	1.230448921	0.502616734	High	0.100014409
XR_001747174.1	1137	1	1.113943352	0.501599728	High	0.108878125
XR_001743317.1	913	1	1.361727836	0.503762699	High	0.090671724
NR_110527.1	224	1	1	0.50060509	High	0.118079929
XR_949375.2	4508	1	1.301029996	0.503232853	High	0.094907585
NR_046297.1	565	1	1.579783597	0.50566616	High	0.076609637
XR_001745463.1	1796	0.998185118	1.361727836	0.502879393	High	0.097813287
XR_945599.2	456	1	1.041392685	0.500966416	High	0.114675529
XR_001745550.1	1782	1	1.146128036	0.501880676	High	0.106374914
NR_135793.1	141	1	1.556302501	0.505461188	High	0.078039053
XR_001745609.1	1771	0.993311037	1.397940009	0.500823276	High	0.116015735
XR_001737903.1	1325	1	1.322219295	0.503417819	High	0.093412608
XR_001738995.1	2451	1	0.903089987	0.499759139	High	0.126328318
XR_001740521.1	5217	1	1.462397998	0.504641473	High	0.083958266
XR_001738917.1	2266	1	1.414973348	0.504227492	High	0.087072886
NR_136538.1	620	1	1.146128036	0.501880676	High	0.106374914
XR_946645.1	1030	1	1.255272505	0.502833425	High	0.098195925
NR_135783.1	949	1	1.361727836	0.503762699	High	0.090671724
XR_946797.2	1422	1	1.079181246	0.501296282	High	0.111629067
NR_047659.1	890	1	1.491361694	0.504894304	High	0.082097662
NR_135606.1	6368	1	1.301029996	0.503232853	High	0.094907585
NR_073398.1	3344	0.988505747	1.255272505	0.497239157	High	0.153243244
XR_001737163.1	2177	1	1.301029996	0.503232853	High	0.094907585
XR_929185.2	526	1	1.361727836	0.503762699	High	0.090671724
XR_001744862.1	485	1	1.431363764	0.504370568	High	0.08598683
NR_122125.1	334	1	1.041392685	0.500966416	High	0.114675529
XR_001741253.1	1713	1	1.633468456	0.506134788	High	0.073416468
XR_928814.1	1969	1	1.041392685	0.500966416	High	0.114675529
XR_001740338.1	2075	1	1.531478917	0.505244497	High	0.079572101
XR_242372.2	1362	1	1.301029996	0.503232853	High	0.094907585
XR_926282.2	212	1	0.954242509	0.500205661	High	0.121925808
NR_134465.1	527	0.996784566	1.146128036	0.50031572	High	0.120857434
XR_001738815.1	107	1	1.806179974	0.507642428	High	0.063831956
XR_929780.1	625	1	0.77815125	0.498668519	High	0.137543196
NR_110193.1	1831	1	1.301029996	0.503232853	High	0.094907585
XR_001738973.1	1657	1	1.255272505	0.502833425	High	0.098195925
NR_024550.1	174	1	1.462397998	0.504641473	High	0.083958266
XR_001746216.1	3288	1	1.230448921	0.502616734	High	0.100014409
XR_001743303.1	245	1	1.079181246	0.501296282	High	0.111629067
XR_427660.2	501	1	0.954242509	0.500205661	High	0.121925808
XR_001745522.1	3062	1	1.447158031	0.504508439	High	0.084949895
XR_001737597.1	971	1	1.230448921	0.502616734	High	0.100014409
XR_930513.2	4534	1	1.361727836	0.503762699	High	0.090671724
XR_001745143.1	198	1	1.447158031	0.504508439	High	0.084949895
XR_001740047.1	2895	1	1.322219295	0.503417819	High	0.093412608
NR_073119.1	233	1	0.903089987	0.499759139	High	0.126328318
XR_428431.2	2462	1	1.079181246	0.501296282	High	0.111629067
XR_927503.2	233	0.996402878	1.204119983	0.500636178	High	0.117784236
NR_028040.1	203	1	1.544068044	0.50535439	High	0.078791801
XR_001745600.1	3266	0.99188641	1.230448921	0.498667839	High	0.137550392
NR_136292.1	1598	1	1.342422681	0.503594179	High	0.092003458
XR_930474.2	849	1	1.662757832	0.506390462	High	0.071717797
XR_246202.2	790	1	1.301029996	0.503232853	High	0.094907585
XR_426950.2	1899	1	1.278753601	0.503038397	High	0.09649819
XR_001738799.1	731	1	1.113943352	0.501599728	High	0.108878125
XR_001737506.1	1475	1	1.579783597	0.50566616	High	0.076609637
XR_001738690.1	671	1	1.361727836	0.503762699	High	0.090671724
XR_001738940.1	1746	1	1.505149978	0.505014665	High	0.081222903
XR_001739035.1	873	1	1.591064607	0.505764635	High	0.075930026
NR_104233.1	1634	1	1.301029996	0.503232853	High	0.094907585
XR_001738907.1	3046	1	1.431363764	0.504370568	High	0.08598683
XR_001740362.1	1398	1	0.954242509	0.500205661	High	0.121925808
NR_103494.1	970	1	0.84509804	0.499252913	High	0.131452042
NR_136530.1	2211	1	1.204119983	0.502386902	High	0.101969913
NR_136156.1	4033	0.989962359	1.113943352	0.496714395	High	0.159294149
XR_001738214.1	358	1	1.556302501	0.505461188	High	0.078039053
XR_001745561.1	1996	1	1.602059991	0.505860616	High	0.075272048
XR_001747158.1	843	1	1.579783597	0.50566616	High	0.076609637
XR_001737489.1	7293	1	1.146128036	0.501880676	High	0.106374914
XR_001746369.1	2076	1	0.954242509	0.500205661	High	0.121925808
XR_001738993.1	4692	1	1.176091259	0.502142232	High	0.104082081
NR_134514.1	477	1	1.342422681	0.503594179	High	0.092003458
XR_945824.1	2421	1	1.698970004	0.506706567	High	0.069659504
XR_929340.1	3373	1	1.079181246	0.501296282	High	0.111629067
XR_001741258.1	291	1	1.612783857	0.505954227	High	0.074634515
XR_001741239.1	231	1	1.079181246	0.501296282	High	0.111629067
XR_001740288.1	758	1	1.544068044	0.50535439	High	0.078791801
NR_073003.1	1911	1	1.380211242	0.503924045	High	0.089410135
NR_103476.1	1043	1	1.681241237	0.506551808	High	0.070661449
XR_427546.3	3740	1	1.204119983	0.502386902	High	0.101969913
XR_001740329.1	2090	1	1.204119983	0.502386902	High	0.101969913
XR_001743691.1	1120	1	1.477121255	0.504769996	High	0.083008537
XR_930081.2	582.0089	1	0.602059991	0.497131376	High	0.15447345
XR_001743553.1	7434	1	1.342422681	0.503594179	High	0.092003458
XR_001743733.1	1168	1	1.301029996	0.503232853	High	0.094907585
XR_948314.1	1713	1	0.903089987	0.499759139	High	0.126328318
XR_001747267.1	2214	1	1.380211242	0.503924045	High	0.089410135
XR_242562.3	1829	1	1.556302501	0.505461188	High	0.078039053
XR_001737425.1	2675	1	1.462397998	0.504641473	High	0.083958266
XR_001737414.1	2012	1	1.204119983	0.502386902	High	0.101969913
XR_001738602.1	3445	1	1.505149978	0.505014665	High	0.081222903
XR_427833.1	222	0.997126437	1.230448921	0.501218167	High	0.11234521
XR_001737320.1	1095	1	1.255272505	0.502833425	High	0.098195925
XR_001744732.1	509	1	1.591064607	0.505764635	High	0.075930026
XR_001739984.1	820	1	1.301029996	0.503232853	High	0.094907585
NR_135585.1	365	1	1	0.50060509	High	0.118079929
NR_073091.1	3857	1	0.77815125	0.498668519	High	0.137543196
XR_001737602.1	613	1	1.230448921	0.502616734	High	0.100014409
XR_001747011.1	1101	0.994565217	0.903089987	0.497114023	High	0.154672119
XR_001738989.1	1269	1	1.544068044	0.50535439	High	0.078791801
XR_001741245.1	3194	1	1.255272505	0.502833425	High	0.098195925
NR_125353.1	779	1	1	0.50060509	High	0.118079929
XR_001740293.1	758	1	1.612783857	0.505954227	High	0.074634515
XR_923007.2	1013	1	1.716003344	0.506855255	High	0.068707199
XR_001740227.1	691	1	1.041392685	0.500966416	High	0.114675529
NR_136309.1	542	1	1.301029996	0.503232853	High	0.094907585
NR_109789.1	618	1	0.698970004	0.497977326	High	0.144992688
XR_001738843.1	476	1	1	0.50060509	High	0.118079929
XR_929241.1	800	1	1.079181246	0.501296282	High	0.111629067
XR_001744484.1	2989	1	0.698970004	0.497977326	High	0.144992688
XR_927494.2	233	0.996402878	1.204119983	0.500636178	High	0.117784236
NR_130759.1	638	1	1.079181246	0.501296282	High	0.111629067
XR_924189.2	564	1	1.397940009	0.504078804	High	0.088212366
XR_001737050.1	1325	1	1.707570176	0.50678164	High	0.069177421
XR_921906.1	1456	1	1.230448921	0.502616734	High	0.100014409
XR_426605.3	2004	1	0.903089987	0.499759139	High	0.126328318
XR_001736951.1	146	1	1.204119983	0.502386902	High	0.101969913
XR_927369.2	263	1	1	0.50060509	High	0.118079929
XR_939708.1	573	1	1.230448921	0.502616734	High	0.100014409
XR_001746313.1	1252	1	1.079181246	0.501296282	High	0.111629067
XR_001744728.1	1234	1	1.230448921	0.502616734	High	0.100014409
XR_001740152.1	1850	1	1.431363764	0.504370568	High	0.08598683
XR_924212.1	2577	0.995121951	1.041392685	0.498592264	High	0.138351988
XR_001739105.1	441	1	1.278753601	0.503038397	High	0.09649819
NR_104641.1	1555	1	1.176091259	0.502142232	High	0.104082081
NR_136539.1	620	1	1.146128036	0.501880676	High	0.106374914
XR_922991.1	937	1	1.146128036	0.501880676	High	0.106374914
XR_001740072.1	1895	1	1.278753601	0.503038397	High	0.09649819
XR_001737085.1	1076	1	1.255272505	0.502833425	High	0.098195925
XR_939715.2	3854	1	1.414973348	0.504227492	High	0.087072886
XR_001742216.1	1879	1	1.113943352	0.501599728	High	0.108878125
XR_940527.2	4233	1	1.113943352	0.501599728	High	0.108878125
XR_001737488.1	949	1	1.113943352	0.501599728	High	0.108878125
NR_033385.1	399	1	0.698970004	0.497977326	High	0.144992688
XR_946530.2	391	1	1.079181246	0.501296282	High	0.111629067
XR_945792.2	196	1	1.079181246	0.501296282	High	0.111629067
NR_135771.1	737	0.996784566	1.322219295	0.501852863	High	0.106620855
XR_001737027.1	1641	1	1	0.50060509	High	0.118079929
XR_001741307.1	3160	1	1.204119983	0.502386902	High	0.101969913
XR_001744553.1	263	1	1.176091259	0.502142232	High	0.104082081
XR_001740005.1	8643	1	1.113943352	0.501599728	High	0.108878125
XR_930485.1	1209	1	0.903089987	0.499759139	High	0.126328318
XR_001737499.1	565	1	1.204119983	0.502386902	High	0.101969913
NR_045672.1	295	1	1.041392685	0.500966416	High	0.114675529
NR_104640.1	1553	1	1.041392685	0.500966416	High	0.114675529
XR_001740407.1	487	1	1.041392685	0.500966416	High	0.114675529
NR_073608.1	568	1	1	0.50060509	High	0.118079929
XR_001746024.1	1553	1	1.146128036	0.501880676	High	0.106374914
XR_930471.2	499	1	1.322219295	0.503417819	High	0.093412608
NR_073127.1	814	1	1.447158031	0.504508439	High	0.084949895
XR_001738840.1	2197	1	1.69019608	0.506629977	High	0.070153989
XR_001741270.1	1291	1	1.740362689	0.507067893	High	0.067362793
XR_001745123.1	606	1	1.301029996	0.503232853	High	0.094907585
NR_134481.1	2021	1	1.204119983	0.502386902	High	0.101969913
XR_001737265.1	2250	1	1.301029996	0.503232853	High	0.094907585
XR_242607.3	1259	1	1.230448921	0.502616734	High	0.100014409
NR_051973.1	1301	1	1.826074803	0.507816095	High	0.062793504
XR_001744521.1	3244	1	1.380211242	0.503924045	High	0.089410135
NR_136297.1	1665	1	1.342422681	0.503594179	High	0.092003458
XR_946745.2	1033	1	1.799340549	0.507582725	High	0.064192023
XR_001737431.1	4016	1	1.204119983	0.502386902	High	0.101969913
XR_001746179.1	1763	0.994413408	1.255272505	0.500114423	High	0.122816502
XR_928489.2	1553	1	1.041392685	0.500966416	High	0.114675529
NR_125354.1	612	1	1	0.50060509	High	0.118079929
XR_001742091.1	572	1	1.556302501	0.505461188	High	0.078039053
XR_001737200.1	2640	1	1.544068044	0.50535439	High	0.078791801
XR_001743329.1	2419	1	1.176091259	0.502142232	High	0.104082081
NR_026736.1	318	1	0.903089987	0.499759139	High	0.126328318
NR_033298.1	1241	1	0.698970004	0.497977326	High	0.144992688
XR_924198.2	642	1	1.278753601	0.503038397	High	0.09649819
XR_001744864.1	535	1	1.322219295	0.503417819	High	0.093412608
XR_001737281.1	434	1	1.397940009	0.504078804	High	0.088212366
XR_945761.2	480	1	0.84509804	0.499252913	High	0.131452042
XR_001740125.1	5990	1	1.301029996	0.503232853	High	0.094907585
NR_122126.1	334	1	1.041392685	0.500966416	High	0.114675529
XR_946748.2	1049	1	1.176091259	0.502142232	High	0.104082081
XR_001747035.1	3469	1	1.755874856	0.507203303	High	0.066517324
XR_001737205.1	1223	1	1.322219295	0.503417819	High	0.093412608
XR_001738580.1	4313	1	1.579783597	0.50566616	High	0.076609637
XR_928482.2	1145	1	1	0.50060509	High	0.118079929
XR_001743725.1	785	1	1.079181246	0.501296282	High	0.111629067
XR_001737329.1	225	1	1.301029996	0.503232853	High	0.094907585
XR_001738990.1	1269	1	1.544068044	0.50535439	High	0.078791801
XR_942523.2	1707	1	1.462397998	0.504641473	High	0.083958266
NR_073117.1	2226	1	0.954242509	0.500205661	High	0.121925808
NR_136756.1	1454	1	1.342422681	0.503594179	High	0.092003458
XR_942279.2	585	1	1	0.50060509	High	0.118079929
XR_001743280.1	2991	1	1.255272505	0.502833425	High	0.098195925
XR_426780.3	1620	1	1.204119983	0.502386902	High	0.101969913
XR_942480.2	1042	1	1.491361694	0.504894304	High	0.082097662
XR_427528.2	1943	1	1.322219295	0.503417819	High	0.093412608
XR_926286.2	1410	0.996768634	1.079181246	0.499723572	High	0.126683696
XR_001739017.1	979	1	1.447158031	0.504508439	High	0.084949895
XR_001743764.1	2899	1	1.414973348	0.504227492	High	0.087072886
NR_135778.1	950	1	1.414973348	0.504227492	High	0.087072886
XR_001742066.1	1275	1	1	0.50060509	High	0.118079929
NR_047515.1	506	1	1	0.50060509	High	0.118079929
XR_924213.1	726	0.995121951	1.041392685	0.498592264	High	0.138351988
NR_104245.1	1241	1	1.079181246	0.501296282	High	0.111629067
XR_001747127.1	4665	1	1.477121255	0.504769996	High	0.083008537
XR_001737332.1	443	1	1.342422681	0.503594179	High	0.092003458
XR_001747257.1	4963	1	0.84509804	0.499252913	High	0.131452042
NR_109837.1	564	1	1.176091259	0.502142232	High	0.104082081
XR_001745574.1	440	1	1.230448921	0.502616734	High	0.100014409
XR_001746999.1	2176	1	1.322219295	0.503417819	High	0.093412608
XR_001737447.1	2260	1	1.146128036	0.501880676	High	0.106374914
XR_921771.2	1567	1	1.041392685	0.500966416	High	0.114675529
XR_001743126.1	1419	1	0.903089987	0.499759139	High	0.126328318
NR_073019.1	1033	1	1.799340549	0.507582725	High	0.064192023
XR_001744737.1	510	0.983606557	1.544068044	0.49737568	High	0.15169432
NR_133668.1	2581	1	1.255272505	0.502833425	High	0.098195925
XR_427273.1	2384	1	1.431363764	0.504370568	High	0.08598683
XR_001745460.1	1796	1	1.361727836	0.503762699	High	0.090671724
NR_037703.1	1693	1	0.77815125	0.498668519	High	0.137543196
XR_001737582.1	105	1	1.301029996	0.503232853	High	0.094907585
XR_942351.2	2761	1	1.204119983	0.502386902	High	0.101969913
XR_001737052.1	1442	1	1.69019608	0.506629977	High	0.070153989
XR_001740403.1	1286	1	1.113943352	0.501599728	High	0.108878125
XR_001740103.1	1755	1	1.447158031	0.504508439	High	0.084949895
XR_001745142.1	199	1	1.447158031	0.504508439	High	0.084949895
XR_001737573.1	1811	1	1.681241237	0.506551808	High	0.070661449
XR_001747125.1	4665	1	1.477121255	0.504769996	High	0.083008537
XR_001737162.1	1767	1	1.301029996	0.503232853	High	0.094907585
NR_136621.1	1210	1	1.041392685	0.500966416	High	0.114675529
XR_926281.2	212	1	0.954242509	0.500205661	High	0.121925808
XR_001742220.1	1465	1	1.447158031	0.504508439	High	0.084949895
NR_073558.1	3939	1	1.301029996	0.503232853	High	0.094907585
NR_073001.1	727	1	1.397940009	0.504078804	High	0.088212366
XR_001745193.1	1295	1	1.77815125	0.507397759	High	0.065317578
XR_001740077.1	2089	1	1.278753601	0.503038397	High	0.09649819
NR_120409.1	1747	0.993747395	1.041392685	0.497923265	High	0.145586587
XR_001744890.1	2775	0.998015873	0.954242509	0.499239984	High	0.131584753
XR_001745591.1	1040	1	1.579783597	0.50566616	High	0.076609637
XR_001743449.1	908	1	1.462397998	0.504641473	High	0.083958266
XR_001747074.1	261	1	1.113943352	0.501599728	High	0.108878125
XR_001744874.1	2043	1	1.230448921	0.502616734	High	0.100014409
XR_001738720.1	838	1	1.255272505	0.502833425	High	0.098195925
XR_001743535.1	104	1	0.954242509	0.500205661	High	0.121925808
XR_001738862.1	754	1	0.903089987	0.499759139	High	0.126328318
XR_001740127.1	5990	1	1.301029996	0.503232853	High	0.094907585
XR_001737253.1	309	1	1.113943352	0.501599728	High	0.108878125
XR_001747029.1	1291	1	0.903089987	0.499759139	High	0.126328318
XR_001736967.1	553	1	1.204119983	0.502386902	High	0.101969913
XR_946674.2	1259	0.991701245	1.431363764	0.500331553	High	0.120704289
XR_001740083.1	1042	1	1.176091259	0.502142232	High	0.104082081
XR_001737336.1	686	1	1.230448921	0.502616734	High	0.100014409
XR_921983.1	565	1	1.204119983	0.502386902	High	0.101969913
XR_926123.1	2991	1	1.255272505	0.502833425	High	0.098195925
XR_948233.2	2264	1	1.278753601	0.503038397	High	0.09649819
XR_001747238.1	834	1	1.301029996	0.503232853	High	0.094907585
XR_001741977.1	2623	1	1.462397998	0.504641473	High	0.083958266
XR_945586.1	1110	0.997916667	1.041392685	0.499952455	High	0.124408893
XR_001741111.1	5538	1	1.544068044	0.50535439	High	0.078791801
XR_946692.2	433	1	1.397940009	0.504078804	High	0.088212366
XR_001740307.1	841	1	1.255272505	0.502833425	High	0.098195925
XR_001738945.1	1590	1	1.462397998	0.504641473	High	0.083958266
NR_133909.1	185	1	0.698970004	0.497977326	High	0.144992688
XR_001737902.1	1393	1	1.278753601	0.503038397	High	0.09649819
XR_001737417.1	130	1	1.462397998	0.504641473	High	0.083958266
XR_001747169.1	1468	1	1.491361694	0.504894304	High	0.082097662
XR_001740130.1	5072	1	1.301029996	0.503232853	High	0.094907585
XR_001738960.1	889	1	0.954242509	0.500205661	High	0.121925808
XR_001743295.1	1431	1	1.301029996	0.503232853	High	0.094907585
XR_949476.2	1643	1	0.954242509	0.500205661	High	0.121925808
NR_110328.1	845	1	0.903089987	0.499759139	High	0.126328318
XR_001737094.1	611	1	1.079181246	0.501296282	High	0.111629067
XR_001741988.1	2932	1	1.380211242	0.503924045	High	0.089410135
XR_001741169.1	4814	0.997271487	1.505149978	0.503686694	High	0.091270572
NR_135785.1	949	1	1.361727836	0.503762699	High	0.090671724
XR_001741116.1	4745	1	1.544068044	0.50535439	High	0.078791801
XR_001743228.1	1168	1	1.146128036	0.501880676	High	0.106374914
NR_135078.1	2110	1	1.361727836	0.503762699	High	0.090671724
XR_001743720.1	2558	1	1.380211242	0.503924045	High	0.089410135
NR_134982.1	1055	1	0.602059991	0.497131376	High	0.15447345
XR_001737907.1	1397	1	1.278753601	0.503038397	High	0.09649819
NR_028077.1	2471	0.990909091	1.301029996	0.498808295	High	0.136069056
NR_024552.1	1485	1	1.041392685	0.500966416	High	0.114675529
XR_246540.3	4487	1	1.176091259	0.502142232	High	0.104082081
XR_001744552.1	263	1	1.176091259	0.502142232	High	0.104082081
XR_241516.4	896	0.993865031	1.146128036	0.498894779	High	0.135162406
NR_033818.1	1818	1	1.431363764	0.504370568	High	0.08598683
XR_001737576.1	1665	1	1.662757832	0.506390462	High	0.071717797
XR_001737263.1	2250	1	1.301029996	0.503232853	High	0.094907585
NR_052020.1	653	1	0.602059991	0.497131376	High	0.15447345
XR_242232.2	2676	1	1.176091259	0.502142232	High	0.104082081
XR_001741186.1	6597	1	1.113943352	0.501599728	High	0.108878125
XR_922345.2	116	1	0.77815125	0.498668519	High	0.137543196
XR_001741185.1	6597	1	1.113943352	0.501599728	High	0.108878125
NR_037702.1	1693	1	0.77815125	0.498668519	High	0.137543196
NR_110906.1	3414	1	0.77815125	0.498668519	High	0.137543196
XR_923009.1	1092	1	1.672097858	0.506471993	High	0.071182499
NR_073090.1	3857	1	0.77815125	0.498668519	High	0.137543196
NR_135611.1	1157	1	1.301029996	0.503232853	High	0.094907585
XR_001745457.1	524	1	1.278753601	0.503038397	High	0.09649819
XR_001747077.1	988	1	1.204119983	0.502386902	High	0.101969913
XR_001744866.1	438	1	1.322219295	0.503417819	High	0.093412608
XR_924958.1	231	1	1.079181246	0.501296282	High	0.111629067
XR_001740068.1	5250	1	1.113943352	0.501599728	High	0.108878125
NR_131752.1	207	1	1.255272505	0.502833425	High	0.098195925
XR_927530.1	2497	1	1.491361694	0.504894304	High	0.082097662
NR_135266.1	347	1	1.477121255	0.504769996	High	0.083008537
XR_001738792.1	1306	1	1.079181246	0.501296282	High	0.111629067
XR_001737706.1	223	1	1.477121255	0.504769996	High	0.083008537
XR_924449.2	1068	1	0.84509804	0.499252913	High	0.131452042
XR_924193.2	643	1	1.278753601	0.503038397	High	0.09649819
NR_045033.1	1583	0.994680851	1	0.498016253	High	0.144566065
NR_136510.1	2471	1	1.230448921	0.502616734	High	0.100014409
XR_001738724.1	647	1	1.361727836	0.503762699	High	0.090671724
XR_001740066.1	5250	1	1.113943352	0.501599728	High	0.108878125
XR_001737494.1	865	1	1.041392685	0.500966416	High	0.114675529
XR_939691.1	731	1	1.176091259	0.502142232	High	0.104082081
XR_001741150.1	1362	1	1.176091259	0.502142232	High	0.104082081
NR_135160.1	471	1	0.77815125	0.498668519	High	0.137543196
XR_001743127.1	1417	0.999232835	0.903089987	0.499385758	High	0.130093778
XR_921984.1	571	1	1.204119983	0.502386902	High	0.101969913
NR_135652.1	2698	1	1.342422681	0.503594179	High	0.092003458
NR_048557.1	2918	1	0.954242509	0.500205661	High	0.121925808
XR_938721.2	495	1	1.255272505	0.502833425	High	0.098195925
XR_001738963.1	1668	1	1.462397998	0.504641473	High	0.083958266
XR_001746674.1	263	1	1.477121255	0.504769996	High	0.083008537
XR_930479.1	849	1	1.662757832	0.506390462	High	0.071717797
XR_001745476.1	1571	1	1.255272505	0.502833425	High	0.098195925
XR_922686.2	1320	1	1.079181246	0.501296282	High	0.111629067
XR_001743495.1	4963	1	1.301029996	0.503232853	High	0.094907585
NR_130741.1	1613	1	1	0.50060509	High	0.118079929
XR_001738453.1	1295	1	1.146128036	0.501880676	High	0.106374914
NR_134893.1	352	1	1.230448921	0.502616734	High	0.100014409
XR_001743703.1	371	1	0.903089987	0.499759139	High	0.126328318
XR_001740166.1	1480	1	0.84509804	0.499252913	High	0.131452042
XR_001737600.1	613	1	1.230448921	0.502616734	High	0.100014409
XR_001737604.1	613	1	1.230448921	0.502616734	High	0.100014409
NR_028035.3	2968	1	1.342422681	0.503594179	High	0.092003458
XR_001739100.1	1160	1	1.361727836	0.503762699	High	0.090671724
XR_001742388.1	2495	1	1.230448921	0.502616734	High	0.100014409
NR_045494.1	495	0.997058824	0.77815125	0.497237044	High	0.153267296
XR_924922.2	3210	1	1.491361694	0.504894304	High	0.082097662
XR_001744525.1	1688	1	1	0.50060509	High	0.118079929
XR_925306.1	626	1	1.698970004	0.506706567	High	0.069659504
XR_001738805.1	1951	1	0.954242509	0.500205661	High	0.121925808
XR_001738927.1	207	1	1	0.50060509	High	0.118079929
XR_426630.3	1296	0.999558888	1.447158031	0.50429375	High	0.086568668
NR_135788.1	739	0.997772829	1.462397998	0.503557506	High	0.092295185
XR_001745588.1	1040	1	1.579783597	0.50566616	High	0.076609637
NR_136618.1	904	1	1.041392685	0.500966416	High	0.114675529
XR_001737441.1	3732	1	1.146128036	0.501880676	High	0.106374914
XR_001737557.1	405	1	1.380211242	0.503924045	High	0.089410135
XR_001744616.1	744	0.997521685	1.342422681	0.50238798	High	0.101960672
XR_001743264.1	2648	1	1.204119983	0.502386902	High	0.101969913
NR_033655.1	1279	1	0.698970004	0.497977326	High	0.144992688
XR_001739065.1	9291	1	1.763427994	0.507269236	High	0.066108635
XR_946765.1	580	1	1.204119983	0.502386902	High	0.101969913
XR_001738891.1	3140	1	0.84509804	0.499252913	High	0.131452042
XR_946563.1	1150	1	1.414973348	0.504227492	High	0.087072886
XR_001741344.1	2040	1	0.954242509	0.500205661	High	0.121925808
NR_102733.1	1926	1	0.903089987	0.499759139	High	0.126328318
XR_930496.1	457	1	1.643452676	0.506221943	High	0.072833998
NR_073445.1	1524	1	1.079181246	0.501296282	High	0.111629067
XR_001741127.1	1943	1	1.322219295	0.503417819	High	0.093412608
NR_046421.1	262	1	1.146128036	0.501880676	High	0.106374914
XR_001740339.1	2075	1	1.531478917	0.505244497	High	0.079572101
NR_037664.1	2368	1	1.230448921	0.502616734	High	0.100014409
XR_001746366.1	544	1	1.255272505	0.502833425	High	0.098195925
XR_001740325.1	191	1	0.84509804	0.499252913	High	0.131452042
XR_001743687.1	1026	1	1.462397998	0.504641473	High	0.083958266
XR_921767.2	3108	1	1.146128036	0.501880676	High	0.106374914
XR_001747264.1	2127	1	1.531478917	0.505244497	High	0.079572101
NR_036565.1	343	1	0.698970004	0.497977326	High	0.144992688
XR_001743734.1	1168	1	1.301029996	0.503232853	High	0.094907585
XR_928312.2	2204	1	1.342422681	0.503594179	High	0.092003458
XR_928287.1	721	1	1.255272505	0.502833425	High	0.098195925
XR_001746446.1	1795	1	1.531478917	0.505244497	High	0.079572101
NR_130117.1	2053	1	1	0.50060509	High	0.118079929
XR_926927.2	1241	1	1.447158031	0.504508439	High	0.084949895
XR_001740168.1	106	0.993464052	1.278753601	0.499857343	High	0.125350696
NR_132428.1	196	0.99223301	1	0.496824885	High	0.158007286
XR_946602.2	893	1	1.204119983	0.502386902	High	0.101969913
XR_001741211.1	1425	1	1.568201724	0.505565059	High	0.077312177
NR_026879.1	468	1	1.255272505	0.502833425	High	0.098195925
XR_001737536.1	1137	1	1.380211242	0.503924045	High	0.089410135
XR_001739005.1	1881	1	1.491361694	0.504894304	High	0.082097662
XR_001743689.1	912	1	1.462397998	0.504641473	High	0.083958266
XR_001747147.1	316	0.980769231	1.643452676	0.496862302	High	0.157573046
XR_001742086.1	2808	1	1.556302501	0.505461188	High	0.078039053
XR_001739993.1	510	1	1.414973348	0.504227492	High	0.087072886
XR_001738813.1	107	0.985294118	1.806179974	0.500485056	High	0.119226537
XR_948245.2	1474	1	1.397940009	0.504078804	High	0.088212366
XR_949149.1	1095	1	1.255272505	0.502833425	High	0.098195925
XR_942305.2	1000	1	1.361727836	0.503762699	High	0.090671724
NR_135746.1	3266	1	1.230448921	0.502616734	High	0.100014409
XR_921734.2	1142	1	1	0.50060509	High	0.118079929
NR_134950.1	4644	1	0.602059991	0.497131376	High	0.15447345
XR_001747167.1	1468	1	1.505149978	0.505014665	High	0.081222903
XR_001737131.1	1503	1	1.041392685	0.500966416	High	0.114675529
XR_928330.2	462	1	1.204119983	0.502386902	High	0.101969913
XR_001743756.1	1137	1	1.301029996	0.503232853	High	0.094907585
NR_135075.1	540	1	1.113943352	0.501599728	High	0.108878125
XR_001740509.1	6719	1	1.342422681	0.503594179	High	0.092003458
XR_428074.3	4562	1	1.447158031	0.504508439	High	0.084949895
NR_131769.1	2147	1	1.146128036	0.501880676	High	0.106374914
NR_103510.1	414	1	1.278753601	0.503038397	High	0.09649819
XR_001746292.1	2618	1	1.176091259	0.502142232	High	0.104082081
NR_130710.1	4508	1	1.301029996	0.503232853	High	0.094907585
NR_077235.1	155	1	0.77815125	0.498668519	High	0.137543196
XR_001743171.1	1672	1	1.204119983	0.502386902	High	0.101969913
XR_001744840.1	771	1	1.113943352	0.501599728	High	0.108878125
NR_104111.1	4562	1	1.431363764	0.504370568	High	0.08598683
XR_938764.1	2878	1	1.278753601	0.503038397	High	0.09649819
XR_948230.2	1936	1	1.462397998	0.504641473	High	0.083958266
XR_001744664.1	1043	1	1.447158031	0.504508439	High	0.084949895
NR_131753.1	378	1	1.255272505	0.502833425	High	0.098195925
XR_001740086.1	3452	1	1.462397998	0.504641473	High	0.083958266
XR_428311.2	537	1	1.079181246	0.501296282	High	0.111629067
XR_001737245.1	1251	1	0.77815125	0.498668519	High	0.137543196
NR_136512.1	2471	1	1.301029996	0.503232853	High	0.094907585
XR_946640.2	1036	1	1.146128036	0.501880676	High	0.106374914
XR_001737043.1	2673	1	1.146128036	0.501880676	High	0.106374914
XR_001741135.1	1902	1	1.176091259	0.502142232	High	0.104082081
XR_930491.2	2047	1	1.041392685	0.500966416	High	0.114675529
XR_001744739.1	970	1	1.544068044	0.50535439	High	0.078791801
XR_928309.1	1405	1	1.414973348	0.504227492	High	0.087072886
XR_001745590.1	2371	1	1.579783597	0.50566616	High	0.076609637
XR_001738456.1	1296	1	1.146128036	0.501880676	High	0.106374914
XR_428418.3	1518	1	1.255272505	0.502833425	High	0.098195925
XR_001737005.1	678	1	1.322219295	0.503417819	High	0.093412608
XR_001742381.1	2599	1	1.380211242	0.503924045	High	0.089410135
XR_001741265.1	528	1	1	0.50060509	High	0.118079929
XR_924967.2	1713	0.986486486	1.653212514	0.499730094	High	0.126618475
XR_001737581.1	105	1	1.301029996	0.503232853	High	0.094907585
XR_001738839.1	1178	1	1.69019608	0.506629977	High	0.070153989
NR_073112.1	2658.007	1	0.84509804	0.499252913	High	0.131452042
XR_001741992.1	1967	0.994680851	1.380211242	0.501335208	High	0.111273418
XR_929705.1	2050	1	1.146128036	0.501880676	High	0.106374914
XR_426777.3	1135	1	1.113943352	0.501599728	High	0.108878125
XR_938761.2	1292	1	1.740362689	0.507067893	High	0.067362793
XR_001740165.1	279	1	1.653212514	0.506307139	High	0.072268045
XR_001743448.1	815	1	1.431363764	0.504370568	High	0.08598683
XR_001746218.1	2214	1	1.176091259	0.502142232	High	0.104082081
NR_104160.1	456	1	1	0.50060509	High	0.118079929
NR_130152.1	1861	1	1.447158031	0.504508439	High	0.084949895
XR_001737420.1	3101	1	1.462397998	0.504641473	High	0.083958266
XR_426953.3	919	0.992857143	1.255272505	0.499356987	High	0.130387124
XR_001742362.1	1367	1	1.568201724	0.505565059	High	0.077312177
XR_001743769.1	2459	1	1.361727836	0.503762699	High	0.090671724
XR_001738220.1	358	1	1.579783597	0.50566616	High	0.076609637
XR_001746317.1	346	1	1.361727836	0.503762699	High	0.090671724
XR_930488.1	988	1	1.176091259	0.502142232	High	0.104082081
XR_001737500.1	565	1	1.204119983	0.502386902	High	0.101969913
XR_001743620.1	957	1	1.342422681	0.503594179	High	0.092003458
XR_001737236.1	4055	1	1.361727836	0.503762699	High	0.090671724
XR_938705.2	714	1	1	0.50060509	High	0.118079929
XR_427367.2	2196	1	1.342422681	0.503594179	High	0.092003458
NR_134586.1	780	1	1.079181246	0.501296282	High	0.111629067
XR_001742095.1	720	1	1.414973348	0.504227492	High	0.087072886
XR_001737461.1	1960	1	1.041392685	0.500966416	High	0.114675529
XR_001745497.1	2204	1	1.380211242	0.503924045	High	0.089410135
NR_136152.1	2498	1	0.84509804	0.499252913	High	0.131452042
XR_001736950.1	464	1	1.477121255	0.504769996	High	0.083008537
XR_001738811.1	107	1	1.806179974	0.507642428	High	0.063831956
XR_001744648.1	2676	1	1.146128036	0.501880676	High	0.106374914
XR_001737066.1	305	1	1.531478917	0.505244497	High	0.079572101
XR_001745747.1	171	1	1.447158031	0.504508439	High	0.084949895
XR_001742032.1	2927	1	0.602059991	0.497131376	High	0.15447345
NR_134464.1	539	1	1.146128036	0.501880676	High	0.106374914
XR_001741360.1	1110	1	1.204119983	0.502386902	High	0.101969913
XR_001743589.1	2494	1	0.954242509	0.500205661	High	0.121925808
XR_001745904.1	2015	1	1.278753601	0.503038397	High	0.09649819
XR_001745632.1	3365	1	1	0.50060509	High	0.118079929
XR_001737212.1	1718	1	1.204119983	0.502386902	High	0.101969913
XR_921996.2	869	1	1.041392685	0.500966416	High	0.114675529
XR_924910.1	1504	0.992385787	1.230448921	0.498910886	High	0.134994003
XR_001737908.1	1325	1	1.322219295	0.503417819	High	0.093412608
XR_922666.1	671	1	1.322219295	0.503417819	High	0.093412608
XR_001739058.1	9058	1	1.763427994	0.507269236	High	0.066108635
XR_001741100.1	488	1	0.84509804	0.499252913	High	0.131452042
XR_001742127.1	611	0.997835498	1	0.499551624	High	0.128411582
XR_001742024.1	179	1	1.380211242	0.503924045	High	0.089410135
NR_046073.1	1002	1	0.954242509	0.500205661	High	0.121925808
XR_940403.1	793	1	1.176091259	0.502142232	High	0.104082081
NR_033297.1	1243	1	0.698970004	0.497977326	High	0.144992688
XR_001740689.1	1085	1	0.903089987	0.499759139	High	0.126328318
XR_001738926.1	207	1	1	0.50060509	High	0.118079929
NR_134518.1	3396	1	1.041392685	0.500966416	High	0.114675529
XR_001747163.1	4501	1	1.361727836	0.503762699	High	0.090671724
NR_135651.1	2265	1	1.322219295	0.503417819	High	0.093412608
NR_103995.1	1254	1	0.954242509	0.500205661	High	0.121925808
XR_001743730.1	784	1	1.278753601	0.503038397	High	0.09649819
XR_001747161.1	3627	1	1.361727836	0.503762699	High	0.090671724
XR_001743314.1	1321	1	1.361727836	0.503762699	High	0.090671724
NR_073502.1	3111	1	1.113943352	0.501599728	High	0.108878125
XR_001737605.1	612	1	1.230448921	0.502616734	High	0.100014409
XR_928332.2	462	1	1.204119983	0.502386902	High	0.101969913
XR_001737069.1	3800	1	1.531478917	0.505244497	High	0.079572101
XR_001740174.1	1949	1	1.079181246	0.501296282	High	0.111629067
XR_922902.2	1750	1	1.176091259	0.502142232	High	0.104082081
XR_001745520.1	3062	1	1.544068044	0.50535439	High	0.078791801
XR_001738908.1	3046	1	1.431363764	0.504370568	High	0.08598683
XR_001747202.1	2718	1	1.176091259	0.502142232	High	0.104082081
XR_001741105.1	6146	1	1.544068044	0.50535439	High	0.078791801
XR_001743294.1	1431	1	1.301029996	0.503232853	High	0.094907585
XR_001736942.1	398	1	1.079181246	0.501296282	High	0.111629067
XR_001742250.1	1571	1	0.954242509	0.500205661	High	0.121925808
NR_135228.1	1839	1	1.322219295	0.503417819	High	0.093412608
XR_001740079.1	1773	1	1.322219295	0.503417819	High	0.093412608
XR_245277.3	1045	1	1.255272505	0.502833425	High	0.098195925
XR_001746998.1	1713	1	1.322219295	0.503417819	High	0.093412608
NR_029403.1	1473	1	0.954242509	0.500205661	High	0.121925808
XR_427811.3	2147	1	1.146128036	0.501880676	High	0.106374914
XR_001743322.1	1902	1	1.447158031	0.504508439	High	0.084949895
XR_001736989.1	299	1	1.176091259	0.502142232	High	0.104082081
XR_001740354.1	3015	1	1.079181246	0.501296282	High	0.111629067
NR_073120.1	232	0.996932515	0.903089987	0.49826619	High	0.141846986
XR_001742009.1	733	1	1.146128036	0.501880676	High	0.106374914
XR_001746399.1	2000	1	1.342422681	0.503594179	High	0.092003458
XR_001737453.1	1642	1	1.491361694	0.504894304	High	0.082097662
XR_001742013.1	906	1	1.531478917	0.505244497	High	0.079572101
NR_135267.1	450	1	1.491361694	0.504894304	High	0.082097662
XR_001738972.1	1400	1	1.255272505	0.502833425	High	0.098195925
XR_001742097.1	720	1	1.414973348	0.504227492	High	0.087072886
NR_038260.1	1257	1	1.113943352	0.501599728	High	0.108878125
XR_247042.3	4016	1	1.204119983	0.502386902	High	0.101969913
XR_926265.1	1469	1	1.301029996	0.503232853	High	0.094907585
NR_037577.1	296	1	0.903089987	0.499759139	High	0.126328318
XR_001736938.1	501	1	1.204119983	0.502386902	High	0.101969913
XR_001745620.1	4877	1	0.77815125	0.498668519	High	0.137543196
XR_001738749.1	313	1	0.84509804	0.499252913	High	0.131452042
XR_001747162.1	3627	1	1.361727836	0.503762699	High	0.090671724
XR_001744879.1	3487	1	1.342422681	0.503594179	High	0.092003458
NR_135600.1	6368	1	1.230448921	0.502616734	High	0.100014409
XR_001741139.1	1503	1	1.176091259	0.502142232	High	0.104082081
XR_001737563.1	405	1	1.380211242	0.503924045	High	0.089410135
NR_135587.1	122	1	1	0.50060509	High	0.118079929
NR_046070.1	1682	1	1.204119983	0.502386902	High	0.101969913
XR_244933.2	1746	1	1.278753601	0.503038397	High	0.09649819
XR_001745619.1	3109	1	1.113943352	0.501599728	High	0.108878125
XR_001740396.1	4304	0.998962656	0.903089987	0.499254262	High	0.131438203
NR_027855.1	1272	1	0.698970004	0.497977326	High	0.144992688
NR_136289.1	1663	1	1.255272505	0.502833425	High	0.098195925
XR_921978.2	5832	0.999038462	1.113943352	0.501131746	High	0.113141311
XR_001745575.1	314	1	1.176091259	0.502142232	High	0.104082081
XR_922662.2	359	1	1.361727836	0.503762699	High	0.090671724
XR_001745462.1	1726	1	1.361727836	0.503762699	High	0.090671724
XR_924196.2	642	1	1.278753601	0.503038397	High	0.09649819
XR_938704.2	714	1	0.954242509	0.500205661	High	0.121925808
XR_939685.1	2904	1	0.84509804	0.499252913	High	0.131452042
XR_001740519.1	6719	1	1.322219295	0.503417819	High	0.093412608
NR_135161.1	471	1	0.77815125	0.498668519	High	0.137543196
NR_047655.1	1533	1	1.69019608	0.506629977	High	0.070153989
XR_001742281.1	1589	1	1	0.50060509	High	0.118079929
NR_073106.1	4261	0.995575221	1	0.498451544	High	0.139853016
XR_001742058.1	438	1	1.079181246	0.501296282	High	0.111629067
XR_246600.4	544	1	1.176091259	0.502142232	High	0.104082081
NR_111939.1	1630	1	0.602059991	0.497131376	High	0.15447345
XR_001747251.1	2984	1	1.079181246	0.501296282	High	0.111629067
XR_949402.2	1318	0.984615385	1.431363764	0.496882855	High	0.157334854
XR_001740316.1	2169	1	1.361727836	0.503762699	High	0.090671724
XR_427657.2	823	1	0.77815125	0.498668519	High	0.137543196
XR_001745549.1	2150	0.990825688	1.146128036	0.497415527	High	0.151244213
XR_001738222.1	358	1	1.579783597	0.50566616	High	0.076609637
XR_938797.2	5389	1	1.176091259	0.502142232	High	0.104082081
XR_001743364.1	4231	1	1.113943352	0.501599728	High	0.108878125
XR_001743752.1	735	1	1.301029996	0.503232853	High	0.094907585
XR_001738988.1	1268	1	1.544068044	0.50535439	High	0.078791801
NR_033721.1	1002	1	0.954242509	0.500205661	High	0.121925808
XR_001747061.1	2318	1	1.672097858	0.506471993	High	0.071182499
XR_001740384.1	4410	1	0.77815125	0.498668519	High	0.137543196
NR_136591.1	1288	1	1.079181246	0.501296282	High	0.111629067
XR_001746271.1	1937	0.994413408	1	0.497886088	High	0.145995953
XR_001738937.1	1746	1	1.505149978	0.505014665	High	0.081222903
NR_103498.1	1558	1	1.041392685	0.500966416	High	0.114675529
XR_001740330.1	2090	1	1.204119983	0.502386902	High	0.101969913
XR_001747121.1	1784	0.99537037	1.176091259	0.499888986	High	0.125036815
XR_001741113.1	5537	1	1.544068044	0.50535439	High	0.078791801
XR_241242.2	2294	1	1.079181246	0.501296282	High	0.111629067
XR_001747145.1	316	1	1.633468456	0.506134788	High	0.073416468
XR_001746488.1	263	1	1.579783597	0.50566616	High	0.076609637
XR_938709.2	1938	1	1.431363764	0.504370568	High	0.08598683
XR_001737318.1	1095	1	1.301029996	0.503232853	High	0.094907585
XR_001738834.1	1435	1	1.301029996	0.503232853	High	0.094907585
XR_001742057.1	1805	1	1.146128036	0.501880676	High	0.106374914
XR_001744530.1	1451.9829	1	1.322219295	0.503417819	High	0.093412608
XR_001742260.1	837	1	0.77815125	0.498668519	High	0.137543196
XR_001745493.1	888	1	0.954242509	0.500205661	High	0.121925808
XR_001745567.1	2442	1	1.361727836	0.503762699	High	0.090671724
XR_001742211.1	1667	1	1	0.50060509	High	0.118079929
XR_001738984.1	2507	1	1.544068044	0.50535439	High	0.078791801
XR_001744811.1	1430	1	1.397940009	0.504078804	High	0.088212366
NR_133652.1	208	1	0.954242509	0.500205661	High	0.121925808
XR_929277.2	776	1	1.531478917	0.505244497	High	0.079572101
NR_037914.1	3751	1	1.204119983	0.502386902	High	0.101969913
XR_001744793.1	1834	1	1.322219295	0.503417819	High	0.093412608
NR_024123.1	1803	1	1.041392685	0.500966416	High	0.114675529
XR_246038.2	889	1	1.230448921	0.502616734	High	0.100014409
XR_001745752.1	1767	1	1.322219295	0.503417819	High	0.093412608
XR_001742278.1	1596	1	1.255272505	0.502833425	High	0.098195925
NR_135661.1	1637	1	1.505149978	0.505014665	High	0.081222903
NR_033363.1	246	0.99864682	1.204119983	0.501728307	High	0.107727295
XR_922663.2	285	1	1.361727836	0.503762699	High	0.090671724
XR_001740357.1	2062	1	1.447158031	0.504508439	High	0.084949895
XR_001740346.1	1047	1	1.255272505	0.502833425	High	0.098195925
NR_136702.1	921	0.998607242	1	0.499927233	High	0.124658163
NR_073592.1	2162	1	1.230448921	0.502616734	High	0.100014409
XR_001741143.1	626	1	1.698970004	0.506706567	High	0.069659504
XR_950669.2	4905	1	1.643452676	0.506221943	High	0.072833998
NR_136734.1	882	1	1.361727836	0.503762699	High	0.090671724
NR_103493.1	970	1	0.84509804	0.499252913	High	0.131452042
XR_926995.2	2576	1	0.77815125	0.498668519	High	0.137543196
XR_001739079.1	3965	0.995067818	1.278753601	0.500637897	High	0.117767899
XR_001742096.1	720	1	1.414973348	0.504227492	High	0.087072886
XR_001737418.1	130	1	1.447158031	0.504508439	High	0.084949895
NR_136536.1	620	1	1.146128036	0.501880676	High	0.106374914
XR_001743230.1	1168	1	1.146128036	0.501880676	High	0.106374914
XR_001737022.1	1331	0.994565217	1.255272505	0.500188309	High	0.122094858
NR_136710.1	428	1	1.361727836	0.503762699	High	0.090671724
XR_001737583.1	151	1	1.079181246	0.501296282	High	0.111629067
XR_001738730.1	864	1	1.361727836	0.503762699	High	0.090671724
XR_001740087.1	3452	1	1.462397998	0.504641473	High	0.083958266
XR_922964.1	266	1	1.62324929	0.506045582	High	0.074016327
XR_001744843.1	233	0.990234375	1.230448921	0.497863791	High	0.146241836
XR_241307.3	623	1	1.301029996	0.503232853	High	0.094907585
NR_104411.1	2687	1	1.176091259	0.502142232	High	0.104082081
XR_001739020.1	1937	1	1.397940009	0.504078804	High	0.088212366
XR_246273.4	1872	1	1.361727836	0.503762699	High	0.090671724
XR_001736923.1	557	1	1.176091259	0.502142232	High	0.104082081
XR_001745196.1	607	1	1.77815125	0.507397759	High	0.065317578
XR_001741973.1	823	1	0.84509804	0.499252913	High	0.131452042
NR_135313.1	2968	1	1.342422681	0.503594179	High	0.092003458
NR_047564.1	4139	1	1.079181246	0.501296282	High	0.111629067
NR_028036.3	3177	1	1.342422681	0.503594179	High	0.092003458
XR_001745533.1	724	1	1.397940009	0.504078804	High	0.088212366
NR_033758.2	3593	1	0.77815125	0.498668519	High	0.137543196
XR_001739037.1	1822	1	1.113943352	0.501599728	High	0.108878125
XR_001744666.1	1281	1	1.380211242	0.503924045	High	0.089410135
XR_001746398.1	2008	1	1.322219295	0.503417819	High	0.093412608
XR_001743563.1	1151	1	1.301029996	0.503232853	High	0.094907585
NR_073554.1	3943	1	1.301029996	0.503232853	High	0.094907585
XR_001738906.1	3046	1	1.431363764	0.504370568	High	0.08598683
XR_001747129.1	4665	1	1.477121255	0.504769996	High	0.083008537
XR_001744849.1	1360	0.991304348	1.653212514	0.502074953	High	0.104668406
NR_136157.1	3689	0.994572592	1.113943352	0.498958202	High	0.134500148
XR_001745560.1	1996	1	1.602059991	0.505860616	High	0.075272048
NR_046406.1	1834	1	0.698970004	0.497977326	High	0.144992688
XR_922942.2	521	1	1.414973348	0.504227492	High	0.087072886
NR_104033.1	527	1	0.698970004	0.497977326	High	0.144992688
XR_924184.2	564	1	1.414973348	0.504227492	High	0.087072886
XR_001743183.1	1201	1	1.342422681	0.503594179	High	0.092003458
NR_135232.1	2135	1	1.322219295	0.503417819	High	0.093412608
XR_924098.1	889	1	1.230448921	0.502616734	High	0.100014409
NR_047513.1	507	1	1.079181246	0.501296282	High	0.111629067
XR_948238.1	1316	1	1.447158031	0.504508439	High	0.084949895
XR_001744519.1	3244	1	1.380211242	0.503924045	High	0.089410135
XR_001738663.1	2462	1	1.322219295	0.503417819	High	0.093412608
NR_073503.1	3111	1	1.113943352	0.501599728	High	0.108878125
NR_033429.1	658	1	1.079181246	0.501296282	High	0.111629067
XR_001741244.1	3194	1	1.255272505	0.502833425	High	0.098195925
XR_001737159.1	1767	1	1.301029996	0.503232853	High	0.094907585
XR_427302.3	432	1	1.113943352	0.501599728	High	0.108878125
XR_241502.2	1267	1	1.301029996	0.503232853	High	0.094907585
XR_001737493.1	1443	1	1.041392685	0.500966416	High	0.114675529
XR_942948.2	777	1	0.698970004	0.497977326	High	0.144992688
XR_001745753.1	1767	1	1.322219295	0.503417819	High	0.093412608
XR_001745603.1	2481	1	1.079181246	0.501296282	High	0.111629067
XR_001738726.1	1968	1	1.079181246	0.501296282	High	0.111629067
NR_136235.1	1198	1	1.255272505	0.502833425	High	0.098195925
NR_104639.1	1554	1	1.176091259	0.502142232	High	0.104082081
XR_001745511.1	6643	0.995495495	0.954242509	0.498013313	High	0.144598253
XR_001737564.1	340	1	1.380211242	0.503924045	High	0.089410135
XR_001743328.1	2359	0.989669421	1.146128036	0.49685277	High	0.157683594
XR_001738781.1	560	0.991452991	1.397940009	0.499918963	High	0.124739962
XR_001741142.1	627	1	1.698970004	0.506706567	High	0.069659504
XR_928321.2	392	0.995575221	1.380211242	0.501770499	High	0.107351579
XR_001740118.1	4208	0.994535519	1	0.49794552	High	0.145341909
XR_001738991.1	1269	1	1.544068044	0.50535439	High	0.078791801
NR_132427.1	196	0.99378882	1	0.4975821	High	0.149372218
XR_001737505.1	5707	1	1.579783597	0.50566616	High	0.076609637
XR_001745194.1	607	1	1.698970004	0.506706567	High	0.069659504
XR_939651.2	1043	1	1.278753601	0.503038397	High	0.09649819
XR_428379.2	392	1	1.380211242	0.503924045	High	0.089410135
XR_001740120.1	738	1	0.903089987	0.499759139	High	0.126328318
XR_921904.2	2002	1	1.204119983	0.502386902	High	0.101969913
XR_946636.2	140	1	1	0.50060509	High	0.118079929
XR_001747148.1	397	1	1.653212514	0.506307139	High	0.072268045
NR_135777.1	739	0.983050847	1.544068044	0.497105216	High	0.154773017
XR_001745615.1	1694	0.997777778	1.204119983	0.501305343	High	0.111546202
XR_001737456.1	1302	1	1.491361694	0.504894304	High	0.082097662
XR_001746392.1	1998	1	1.361727836	0.503762699	High	0.090671724
NR_136755.1	1454	1	1.342422681	0.503594179	High	0.092003458
NR_135246.1	192	0.996581197	1.255272505	0.501169489	High	0.112793138
XR_945817.2	167	1	1.113943352	0.501599728	High	0.108878125
NR_102337.1	552	0.997555012	0.77815125	0.49747854	High	0.15053423
XR_428646.3	357	1	1.633468456	0.506134788	High	0.073416468
XR_001744659.1	691	1	1.255272505	0.502833425	High	0.098195925
XR_001737518.1	1717	1	1.491361694	0.504894304	High	0.082097662
NR_036492.1	2775	1	0.698970004	0.497977326	High	0.144992688
XR_001737136.1	760	1	1.041392685	0.500966416	High	0.114675529
XR_001738607.1	2853	1	1.505149978	0.505014665	High	0.081222903
XR_001746347.1	2111	1	1.230448921	0.502616734	High	0.100014409
NR_132420.1	2024	1	1	0.50060509	High	0.118079929
NR_038934.1	123	1	1.531478917	0.505244497	High	0.079572101
XR_001742105.1	6306	1	1.322219295	0.503417819	High	0.093412608
NR_024576.2	1948	1	0.77815125	0.498668519	High	0.137543196
XR_001737910.1	1325	1	1.255272505	0.502833425	High	0.098195925
XR_001744877.1	2461	1	1.322219295	0.503417819	High	0.093412608
XR_001746445.1	1795	1	1.556302501	0.505461188	High	0.078039053
XR_001747172.1	1137	1	1.113943352	0.501599728	High	0.108878125
XR_428714.3	791	1	1.301029996	0.503232853	High	0.094907585
XR_001742282.1	1589	1	1	0.50060509	High	0.118079929
NR_051974.1	1301	1	1.826074803	0.507816095	High	0.062793504
NR_135786.1	949	1	1.397940009	0.504078804	High	0.088212366
XR_427782.2	2543	1	1.230448921	0.502616734	High	0.100014409
NR_045791.1	3869	1	0.903089987	0.499759139	High	0.126328318
XR_245276.3	1045	1	1.255272505	0.502833425	High	0.098195925
XR_939652.1	610	1	1.176091259	0.502142232	High	0.104082081
XR_001744514.1	3244	1	1.301029996	0.503232853	High	0.094907585
XR_001737070.1	1581	1	1.531478917	0.505244497	High	0.079572101
NR_134866.1	379	1	1.176091259	0.502142232	High	0.104082081
XR_001738452.1	1409	1	1.146128036	0.501880676	High	0.106374914
XR_001746444.1	1795	1	1.531478917	0.505244497	High	0.079572101
XR_001739036.1	873	1	1.556302501	0.505461188	High	0.078039053
XR_924097.2	147	1	0.84509804	0.499252913	High	0.131452042
XR_001740506.1	11655	1	1.462397998	0.504641473	High	0.083958266
XR_001741155.1	1279	1	0.698970004	0.497977326	High	0.144992688
XR_001740514.1	6924	1	1.342422681	0.503594179	High	0.092003458
XR_001747135.1	2911	1	1.477121255	0.504769996	High	0.083008537
XR_001737170.1	115	1	0.903089987	0.499759139	High	0.126328318
NR_073556.1	3939	1	1.301029996	0.503232853	High	0.094907585
XR_001746173.1	2337.0203	1	1.079181246	0.501296282	High	0.111629067
NR_136513.1	2471	1	1.255272505	0.502833425	High	0.098195925
XR_001746203.1	3155	1	1.531478917	0.505244497	High	0.079572101
XR_001747139.1	2143	1	1.041392685	0.500966416	High	0.114675529
XR_927463.2	764	1	1.204119983	0.502386902	High	0.101969913
XR_001737007.1	1238	1	0.84509804	0.499252913	High	0.131452042
XR_927326.2	3244	1	1.301029996	0.503232853	High	0.094907585
XR_001738630.1	1438	1	1.204119983	0.502386902	High	0.101969913
XR_921912.1	4457.1084	1	0.903089987	0.499759139	High	0.126328318
NR_015449.1	1563	0.995073892	0.84509804	0.49685537	High	0.157653441
XR_001747229.1	1166	1	0.698970004	0.497977326	High	0.144992688
XR_001742004.1	771	1	1.322219295	0.503417819	High	0.093412608
XR_939702.2	899	1	1.380211242	0.503924045	High	0.089410135
XR_001737705.1	739	1	1.477121255	0.504769996	High	0.083008537
XR_001743555.1	7736	1	1.342422681	0.503594179	High	0.092003458
XR_938798.2	5302	1	1.176091259	0.502142232	High	0.104082081
XR_427285.3	155	1	1.568201724	0.505565059	High	0.077312177
XR_001744520.1	3244	1	1.322219295	0.503417819	High	0.093412608
XR_001740290.1	525	1	1.612783857	0.505954227	High	0.074634515
NR_033930.1	2208.9032	1	0.698970004	0.497977326	High	0.144992688
NR_073492.1	1219	1	0.84509804	0.499252913	High	0.131452042
XR_247043.3	1114	1	1	0.50060509	High	0.118079929
NR_125330.1	151	1	1.361727836	0.503762699	High	0.090671724
XR_242515.2	1365	1	1.079181246	0.501296282	High	0.111629067
XR_946621.2	1245	1	1.146128036	0.501880676	High	0.106374914
XR_427262.3	1576	1	1.176091259	0.502142232	High	0.104082081
XR_001743728.1	592	1	1.301029996	0.503232853	High	0.094907585
NR_104412.1	2559	1	1.176091259	0.502142232	High	0.104082081
NR_136232.1	1198	1	1.255272505	0.502833425	High	0.098195925
XR_001740164.1	614	1	1.643452676	0.506221943	High	0.072833998
XR_001737112.1	893	1	1.204119983	0.502386902	High	0.101969913
XR_001746400.1	567	0.993464052	1.342422681	0.500413125	High	0.119917407
XR_001737539.1	760	1	1.380211242	0.503924045	High	0.089410135
NR_136293.1	1798	1	1.342422681	0.503594179	High	0.092003458
XR_926996.2	2456	1	0.77815125	0.498668519	High	0.137543196
XR_001744751.1	404	1	1.531478917	0.505244497	High	0.079572101
XR_924195.2	642	1	1.278753601	0.503038397	High	0.09649819
XR_242576.3	545	1	1.204119983	0.502386902	High	0.101969913
XR_001738875.1	897	1	1.380211242	0.503924045	High	0.089410135
XR_001744795.1	1648	1	1.322219295	0.503417819	High	0.093412608
XR_001747059.1	1481	1	1.431363764	0.504370568	High	0.08598683
XR_001738609.1	1378	1	1	0.50060509	High	0.118079929
XR_001744750.1	407	0.983870968	1.544068044	0.497504369	High	0.150243844
NR_130949.1	418	1	1.146128036	0.501880676	High	0.106374914
XR_245104.3	678	1	1.041392685	0.500966416	High	0.114675529
XR_001740251.1	981	1	0.903089987	0.499759139	High	0.126328318
XR_945714.2	1119	1	1.230448921	0.502616734	High	0.100014409
XR_001745621.1	3797	1	0.77815125	0.498668519	High	0.137543196
XR_940368.1	533	1	1.301029996	0.503232853	High	0.094907585
NR_045034.1	1510	0.993966817	1	0.497668732	High	0.148404769
XR_001738656.1	471	1	1.230448921	0.502616734	High	0.100014409
NR_027355.2	214	1	0.903089987	0.499759139	High	0.126328318
XR_001737498.1	3753	1	1.230448921	0.502616734	High	0.100014409
NR_073581.1	2163	1	1.230448921	0.502616734	High	0.100014409
XR_939718.2	2634	1	1.278753601	0.503038397	High	0.09649819
NR_109913.1	1124	1	1.414973348	0.504227492	High	0.087072886
XR_001747154.1	316	1	1.643452676	0.506221943	High	0.072833998
NR_134526.1	465	1	1	0.50060509	High	0.118079929
XR_001741187.1	6597	0.998236332	1.113943352	0.500741349	High	0.116787802
XR_001744512.1	1440	1	1.477121255	0.504769996	High	0.083008537
NR_024250.1	301	1	1.380211242	0.503924045	High	0.089410135
XR_001746344.1	638	1	1.079181246	0.501296282	High	0.111629067
XR_001737021.1	1465	0.994565217	1.255272505	0.500188309	High	0.122094858
NR_134860.1	379	1	1.176091259	0.502142232	High	0.104082081
XR_001745140.1	199	1	1.447158031	0.504508439	High	0.084949895
XR_001737222.1	521	1	0.903089987	0.499759139	High	0.126328318
XR_945783.2	1356	0.9976	1.041392685	0.499798333	High	0.125937502
XR_922655.1	1250	1	0.954242509	0.500205661	High	0.121925808
XR_001738833.1	1435	1	1.301029996	0.503232853	High	0.094907585
XR_950666.2	4905	1	1.69019608	0.506629977	High	0.070153989
XR_001740197.1	2836	0.994764398	1	0.498056915	High	0.144121321
XR_247030.3	1688	1	1.146128036	0.501880676	High	0.106374914
XR_924211.1	2306	1	1.079181246	0.501296282	High	0.111629067
XR_001744855.1	2051	0.993630573	1	0.497505081	High	0.150235845
NR_111000.1	103	1	0.602059991	0.497131376	High	0.15447345
XR_001742008.1	858	1	1.176091259	0.502142232	High	0.104082081
NR_104003.1	223	1	0.84509804	0.499252913	High	0.131452042
XR_001743104.1	1352	1	0.84509804	0.499252913	High	0.131452042
XR_001742022.1	332	1	1.380211242	0.503924045	High	0.089410135
XR_001746215.1	3027	1	1.113943352	0.501599728	High	0.108878125
XR_940455.2	1823	1	1.255272505	0.502833425	High	0.098195925
NR_136276.1	2537	1	0.84509804	0.499252913	High	0.131452042
NR_111917.1	8018	1	0.954242509	0.500205661	High	0.121925808
XR_001745564.1	2372	1	1.62324929	0.506045582	High	0.074016327
XR_925155.1	3172	1	1.255272505	0.502833425	High	0.098195925
NR_135660.1	1637	1	1.505149978	0.505014665	High	0.081222903
XR_001743705.1	615	1	1	0.50060509	High	0.118079929
XR_001737559.1	405	1	1.397940009	0.504078804	High	0.088212366
XR_946681.1	4207	1	0.954242509	0.500205661	High	0.121925808
XR_428175.3	1836	1	1	0.50060509	High	0.118079929
XR_001737106.1	3029	1	0.954242509	0.500205661	High	0.121925808
NR_135659.1	1637	1	1.505149978	0.505014665	High	0.081222903
XR_001747002.1	1968	1	1.322219295	0.503417819	High	0.093412608
XR_001744500.1	2030	1	1.491361694	0.504894304	High	0.082097662
NR_126512.1	650	1	1.204119983	0.502386902	High	0.101969913
NR_104417.1	426	0.995967742	1.079181246	0.499333776	High	0.130624101
XR_940511.2	1144	1	1.462397998	0.504641473	High	0.083958266
XR_001741144.1	627	1	1.698970004	0.506706567	High	0.069659504
NR_136633.1	1201	1	1.041392685	0.500966416	High	0.114675529
XR_001737187.1	2634	1	1.176091259	0.502142232	High	0.104082081
NR_027313.1	1901	1	0.698970004	0.497977326	High	0.144992688
NR_134494.1	475	0.996781116	1.041392685	0.499399781	High	0.129950973
XR_001738598.1	3770	1	1.113943352	0.501599728	High	0.108878125
XR_923056.2	2837	1	1.230448921	0.502616734	High	0.100014409
XR_001747160.1	4534	1	1.361727836	0.503762699	High	0.090671724
XR_001737471.1	2742	1	1.041392685	0.500966416	High	0.114675529
XR_940394.2	678	1	1.041392685	0.500966416	High	0.114675529
XR_001742020.1	523	1	1.380211242	0.503924045	High	0.089410135
XR_946740.2	3043	0.996941896	1.113943352	0.500111345	High	0.122846626
XR_246618.3	1133	0.994047619	1.113943352	0.498702697	High	0.137181734
XR_946779.2	1266	1	1.113943352	0.501599728	High	0.108878125
XR_001737473.1	4634	1	1.041392685	0.500966416	High	0.114675529
XR_001739345.1	131	1	1.113943352	0.501599728	High	0.108878125
XR_001744847.1	271	1	1.653212514	0.506307139	High	0.072268045
NR_136237.1	1198	1	1.255272505	0.502833425	High	0.098195925
XR_923067.2	4006	0.995073892	1.278753601	0.500640853	High	0.117739811
XR_001747062.1	1022	1	1.672097858	0.506471993	High	0.071182499
XR_929192.2	6429	1	1.531478917	0.505244497	High	0.079572101
XR_001740030.1	892	1	1.041392685	0.500966416	High	0.114675529
XR_001741294.1	839	1	0.903089987	0.499759139	High	0.126328318
XR_001747164.1	4353	1	1.079181246	0.501296282	High	0.111629067
XR_001745770.1	2354	1	1.462397998	0.504641473	High	0.083958266
XR_001737550.1	1602	1	1.204119983	0.502386902	High	0.101969913
XR_001737562.1	405	1	1.414973348	0.504227492	High	0.087072886
XR_001744889.1	2775	1	0.954242509	0.500205661	High	0.121925808
XR_001744668.1	1960	1	1.447158031	0.504508439	High	0.084949895
NR_004862.1	242	1	1.176091259	0.502142232	High	0.104082081
XR_001740324.1	191	1	0.84509804	0.499252913	High	0.131452042
XR_948237.2	1465	1	1.447158031	0.504508439	High	0.084949895
XR_001744888.1	2775	0.998027613	0.954242509	0.499245698	High	0.131526088
NR_136174.1	1419	1	1.041392685	0.500966416	High	0.114675529
NR_027669.1	571	1	1.204119983	0.502386902	High	0.101969913
XR_428387.1	3109	1	1.113943352	0.501599728	High	0.108878125
XR_001737173.1	183	1	0.84509804	0.499252913	High	0.131452042
XR_001741332.1	620	1	1.301029996	0.503232853	High	0.094907585
XR_922835.2	2264	1	1.146128036	0.501880676	High	0.106374914
XR_926215.2	2473	1	1.255272505	0.502833425	High	0.098195925
XR_001743483.1	3446	1	1.531478917	0.505244497	High	0.079572101
XR_001747224.1	886	0.986842105	1.397940009	0.497674839	High	0.148336725
XR_001737442.1	3732	1	1.146128036	0.501880676	High	0.106374914
XR_001740189.1	3232	1	1.146128036	0.501880676	High	0.106374914
XR_929721.2	1617	1	1.113943352	0.501599728	High	0.108878125
XR_927492.1	921	1	1.505149978	0.505014665	High	0.081222903
XR_929849.1	1998	1	1.322219295	0.503417819	High	0.093412608
XR_001741311.1	801	0.993710692	1.278753601	0.499977382	High	0.124162886
XR_001745521.1	3062	1	1.544068044	0.50535439	High	0.078791801
XR_001743732.1	1168	1	1.301029996	0.503232853	High	0.094907585
XR_001743569.1	1152	1	1.255272505	0.502833425	High	0.098195925
XR_001746452.1	1794	1	1.531478917	0.505244497	High	0.079572101
XR_001744870.1	874	1	1.176091259	0.502142232	High	0.104082081
XR_001744841.1	1516	1	1.113943352	0.501599728	High	0.108878125
XR_930509.2	358	1	1.633468456	0.506134788	High	0.073416468
XR_001737463.1	1215	1	1.230448921	0.502616734	High	0.100014409
XR_001737196.1	1817	1	1.51851394	0.505131322	High	0.080381793
XR_001747200.1	2212	1	1.176091259	0.502142232	High	0.104082081
XR_001741347.1	1955	0.995073892	1	0.498207546	High	0.142481844
XR_001738773.1	521	1	1.414973348	0.504227492	High	0.087072886
XR_924216.2	1642	1	0.698970004	0.497977326	High	0.144992688
NR_047660.1	676	1	1.491361694	0.504894304	High	0.082097662
XR_001737427.1	990	1	1.380211242	0.503924045	High	0.089410135
XR_247045.2	3706	1	1.397940009	0.504078804	High	0.088212366
XR_242506.2	800	1	1.079181246	0.501296282	High	0.111629067
XR_924185.2	566	1	1.414973348	0.504227492	High	0.087072886
XR_929726.2	3027	1	1.176091259	0.502142232	High	0.104082081
XR_924921.2	3211	1	1.491361694	0.504894304	High	0.082097662
XR_001739348.1	130	1	1.113943352	0.501599728	High	0.108878125
XR_001736981.1	3033	1	1.301029996	0.503232853	High	0.094907585
XR_241506.3	2416	1	1.204119983	0.502386902	High	0.101969913
XR_001737207.1	2804	0.994974874	1.146128036	0.499434941	High	0.129593386
XR_001742041.1	1829	1	1.397940009	0.504078804	High	0.088212366
NR_136636.1	1144	1	1.041392685	0.500966416	High	0.114675529
XR_001741140.1	2462	1	1.113943352	0.501599728	High	0.108878125
XR_001737492.1	1443	1	1.041392685	0.500966416	High	0.114675529
XR_001745902.1	2017	1	1.342422681	0.503594179	High	0.092003458
NR_033686.1	1278	0.998245614	0.954242509	0.499351799	High	0.13044006
XR_921998.2	1137	1	1.278753601	0.503038397	High	0.09649819
XR_001744832.1	295	1	1.176091259	0.502142232	High	0.104082081
XR_001747219.1	2421	1	1.716003344	0.506855255	High	0.068707199
XR_948272.2	470	1	1.301029996	0.503232853	High	0.094907585
XR_001747182.1	1863	1	0.698970004	0.497977326	High	0.144992688
XR_001737448.1	2218	1	1.146128036	0.501880676	High	0.106374914
XR_426607.1	1310	1	1	0.50060509	High	0.118079929
XR_001741986.1	3941	1	0.954242509	0.500205661	High	0.121925808
NR_028051.1	206	1	1.556302501	0.505461188	High	0.078039053
XR_001744878.1	3487	1	1.342422681	0.503594179	High	0.092003458
XR_001737342.1	2583	1	1.041392685	0.500966416	High	0.114675529
NR_136331.1	859	1	1.462397998	0.504641473	High	0.083958266
XR_921826.2	2076	0.99537037	1	0.498351843	High	0.140923185
XR_942606.2	2652	1	0.954242509	0.500205661	High	0.121925808
XR_001743697.1	2652	1	0.954242509	0.500205661	High	0.121925808
XR_001745516.1	2426	1	1.531478917	0.505244497	High	0.079572101
XR_001738686.1	1926	1	1.662757832	0.506390462	High	0.071717797
XR_001743172.1	1672	1	1.204119983	0.502386902	High	0.101969913
NR_047669.1	1323	1	0.954242509	0.500205661	High	0.121925808
NR_135582.1	613	1	1.602059991	0.505860616	High	0.075272048
XR_001740063.1	2853	0.997747748	0.903089987	0.498662965	High	0.137601993
NR_134515.1	476	1	1.342422681	0.503594179	High	0.092003458
XR_001737511.1	936	1	1.113943352	0.501599728	High	0.108878125
NR_135149.1	3251	1	0.602059991	0.497131376	High	0.15447345
XR_925644.2	7837	0.988235294	1.544068044	0.499628493	High	0.127637122
NR_104169.2	5290	0.992932862	1.113943352	0.498160143	High	0.142996414
NR_131179.1	285	1	1.301029996	0.503232853	High	0.094907585
XR_001741348.1	1364	0.997530864	1.079181246	0.50009455	High	0.123011109
XR_001747128.1	4665	1	1.477121255	0.504769996	High	0.083008537
XR_001746393.1	1156	1	1.361727836	0.503762699	High	0.090671724
NR_135913.1	2715	1	1.380211242	0.503924045	High	0.089410135
XR_939711.1	942	1	1.230448921	0.502616734	High	0.100014409
XR_001745625.1	3336	1	1.397940009	0.504078804	High	0.088212366
XR_001740243.1	1232	1	1.204119983	0.502386902	High	0.101969913
XR_001738659.1	638	1	1.672097858	0.506471993	High	0.071182499
XR_001738658.1	1369	1	1.672097858	0.506471993	High	0.071182499
XR_427476.3	3210	1	1.505149978	0.505014665	High	0.081222903
XR_945727.2	1108	1	1.204119983	0.502386902	High	0.101969913
XR_001742108.1	6746	1	1.322219295	0.503417819	High	0.093412608
XR_001740124.1	1007	1	0.84509804	0.499252913	High	0.131452042
XR_946763.2	2887	1	1.462397998	0.504641473	High	0.083958266
XR_939746.2	3065	1	1.380211242	0.503924045	High	0.089410135
XR_001742115.1	740	0.987341772	1.255272505	0.496672649	High	0.159782151
XR_427834.3	1237	1	0.602059991	0.497131376	High	0.15447345
XR_928483.2	1243	1	1.278753601	0.503038397	High	0.09649819
XR_001744523.1	3244	1	1.301029996	0.503232853	High	0.094907585
XR_001741112.1	5540	1	1.544068044	0.50535439	High	0.078791801
XR_001737495.1	4117	1	1.204119983	0.502386902	High	0.101969913
XR_001739062.1	9290	1	1.763427994	0.507269236	High	0.066108635
XR_929851.2	2008	1	1.322219295	0.503417819	High	0.093412608
XR_001740728.1	202	1	0.602059991	0.497131376	High	0.15447345
XR_924926.2	3211	1	1.462397998	0.504641473	High	0.083958266
NR_030726.1	2466	1	0.84509804	0.499252913	High	0.131452042
XR_001747092.1	2153	0.995535714	1	0.498432316	High	0.140058975
XR_001742019.1	523	1	1.380211242	0.503924045	High	0.089410135
NR_135610.1	418	1	1.278753601	0.503038397	High	0.09649819
XR_924199.2	639	1	1.278753601	0.503038397	High	0.09649819
XR_001737238.1	2308	1	1.414973348	0.504227492	High	0.087072886
XR_001746319.1	300	1	1.322219295	0.503417819	High	0.093412608
NR_136409.1	2170	1	1.361727836	0.503762699	High	0.090671724
XR_929793.1	2618	1	1.176091259	0.502142232	High	0.104082081
NR_003103.1	2106	1	1.176091259	0.502142232	High	0.104082081
XR_001741134.1	1503	1	1.176091259	0.502142232	High	0.104082081
XR_001737049.1	1325	1	1.69019608	0.506629977	High	0.070153989
XR_001737501.1	2565	1	1.301029996	0.503232853	High	0.094907585
XR_001737707.1	223	1	1.477121255	0.504769996	High	0.083008537
XR_001743754.1	622	1	1.255272505	0.502833425	High	0.098195925
XR_001746456.1	181	1	1.146128036	0.501880676	High	0.106374914
XR_001741197.1	1625	1	1.255272505	0.502833425	High	0.098195925
XR_001740179.1	879	0.995633188	1.146128036	0.499755343	High	0.12636621
NR_130762.1	3256	1	1.079181246	0.501296282	High	0.111629067
XR_001737535.1	1137	1	1.301029996	0.503232853	High	0.094907585
NR_103463.1	992	1	1.204119983	0.502386902	High	0.101969913
XR_001744663.1	2198	1	1.447158031	0.504508439	High	0.084949895
XR_945675.2	1870	1	0.602059991	0.497131376	High	0.15447345
XR_001747150.1	397	1	1.653212514	0.506307139	High	0.072268045
XR_001741133.1	1903	1	1.176091259	0.502142232	High	0.104082081
XR_946786.1	2241	1	0.84509804	0.499252913	High	0.131452042
XR_001745628.1	2244	1	1.301029996	0.503232853	High	0.094907585
XR_001742215.1	1879	1	1.113943352	0.501599728	High	0.108878125
XR_001737199.1	2642	1	1.51851394	0.505131322	High	0.080381793
XR_940468.2	1055	1	1.176091259	0.502142232	High	0.104082081
XR_001741110.1	5537	1	1.544068044	0.50535439	High	0.078791801
NR_135910.1	2715	1	1.380211242	0.503924045	High	0.089410135
XR_001738752.1	1364	0.998220641	1.079181246	0.500430265	High	0.119752529
XR_001744696.1	1900	1	1.176091259	0.502142232	High	0.104082081
XR_930524.2	4963	1	0.84509804	0.499252913	High	0.131452042
XR_001737274.1	1410	1	1.73239376	0.506998331	High	0.067800346
XR_001744820.1	117	1	1.301029996	0.503232853	High	0.094907585
NR_132415.1	1271	1	1.322219295	0.503417819	High	0.093412608
XR_001743531.1	2098	1	1.462397998	0.504641473	High	0.083958266
XR_949472.2	4412	1	0.903089987	0.499759139	High	0.126328318
XR_001737449.1	2260	1	1.146128036	0.501880676	High	0.106374914
XR_001741228.1	312	1	1.51851394	0.505131322	High	0.080381793
XR_001745608.1	1861	1	1.397940009	0.504078804	High	0.088212366
XR_001744802.1	2056	1	1.301029996	0.503232853	High	0.094907585
XR_001746489.1	262	1	1.579783597	0.50566616	High	0.076609637
XR_001737034.1	2767	1	1.146128036	0.501880676	High	0.106374914
XR_246238.4	1677	1	1.079181246	0.501296282	High	0.111629067
XR_001744822.1	1369	1	1.301029996	0.503232853	High	0.094907585
XR_001747133.1	4665	1	1.477121255	0.504769996	High	0.083008537
XR_001740319.1	564	1	1.397940009	0.504078804	High	0.088212366
XR_921720.2	900	0.992307692	1.146128036	0.49813682	High	0.143250054
NR_134989.1	1411	1	1.230448921	0.502616734	High	0.100014409
XR_945631.2	3033	1	1.079181246	0.501296282	High	0.111629067
XR_001738918.1	1013	1	1.716003344	0.506855255	High	0.068707199
XR_001743316.1	980	1	1.380211242	0.503924045	High	0.089410135
XR_242581.3	868	0.995215311	1.079181246	0.498967567	High	0.134402543
NR_033296.1	1241	1	0.698970004	0.497977326	High	0.144992688
NR_073514.1	1782	1	1	0.50060509	High	0.118079929
XR_001745544.1	717	1	1.079181246	0.501296282	High	0.111629067
XR_001740287.1	758	1	1.612783857	0.505954227	High	0.074634515
XR_001738905.1	3046	1	1.431363764	0.504370568	High	0.08598683
XR_001740062.1	778	1	1.041392685	0.500966416	High	0.114675529
XR_001738637.1	6672	1	1.322219295	0.503417819	High	0.093412608
XR_001742000.1	4076	1	1.278753601	0.503038397	High	0.09649819
XR_941098.2	964	1	0.954242509	0.500205661	High	0.121925808
XR_001738826.1	2199	1	1.301029996	0.503232853	High	0.094907585
XR_001743529.1	2858	1	1.462397998	0.504641473	High	0.083958266
NR_130114.1	559	1	0.77815125	0.498668519	High	0.137543196
XR_001746324.1	776	1	1.505149978	0.505014665	High	0.081222903
XR_938748.2	511	1	1.079181246	0.501296282	High	0.111629067
NR_135621.1	2925	1	1.146128036	0.501880676	High	0.106374914
XR_950662.2	154	1	1.544068044	0.50535439	High	0.078791801
XR_938780.2	1454	1	1.301029996	0.503232853	High	0.094907585
XR_001740522.1	5217	1	1.462397998	0.504641473	High	0.083958266
XR_001737197.1	1817	1	1.544068044	0.50535439	High	0.078791801
XR_001739103.1	169	1	1.322219295	0.503417819	High	0.093412608
XR_001742212.1	1667	1	1	0.50060509	High	0.118079929
XR_922861.2	1357	1	1.146128036	0.501880676	High	0.106374914
XR_001740182.1	5712	1	1.146128036	0.501880676	High	0.106374914
XR_001738454.1	1095	1	1.146128036	0.501880676	High	0.106374914
NR_136584.1	4559	1	1.255272505	0.502833425	High	0.098195925
XR_001741120.1	5767	1	1.462397998	0.504641473	High	0.083958266
XR_001747021.1	456	1	1.041392685	0.500966416	High	0.114675529
XR_001738691.1	1516	1	1.230448921	0.502616734	High	0.100014409
XR_001744670.1	1043	1	1.380211242	0.503924045	High	0.089410135
NR_134886.1	690	1	1.255272505	0.502833425	High	0.098195925
XR_001741183.1	3092	1	0.903089987	0.499759139	High	0.126328318
NR_111918.1	781	1	0.954242509	0.500205661	High	0.121925808
XR_241676.3	2408	1	1.041392685	0.500966416	High	0.114675529
XR_001743723.1	2561	1	1.397940009	0.504078804	High	0.088212366
NR_104473.1	2834	0.995959596	1	0.49863862	High	0.13785993
XR_001740309.1	939	1	1.278753601	0.503038397	High	0.09649819
NR_110191.1	1831	1	1.301029996	0.503232853	High	0.094907585
XR_001741359.1	931	0.990384615	1.204119983	0.497707082	High	0.147977841
XR_001739994.1	279	1	1.278753601	0.503038397	High	0.09649819
XR_001745903.1	2102	1	1.278753601	0.503038397	High	0.09649819
NR_051967.1	1131	1	0.954242509	0.500205661	High	0.121925808
XR_001745147.1	199	1	1.397940009	0.504078804	High	0.088212366
XR_001747152.1	316	1	1.633468456	0.506134788	High	0.073416468
XR_939745.2	3064	1	1.431363764	0.504370568	High	0.08598683
XR_001743625.1	956	1	1.380211242	0.503924045	High	0.089410135
NR_040288.1	1610	1	0.602059991	0.497131376	High	0.15447345
XR_001741259.1	1134	0.987951807	1.397940009	0.498214932	High	0.142401777
XR_241292.1	6670	1	1.361727836	0.503762699	High	0.090671724
XR_940493.2	1827	1	1.176091259	0.502142232	High	0.104082081
XR_001745618.1	196	0.995621716	1.230448921	0.500485817	High	0.119219244
XR_001745907.1	2017	1	1.278753601	0.503038397	High	0.09649819
XR_922671.1	671	1	1.322219295	0.503417819	High	0.093412608
XR_001738950.1	671	1	1.447158031	0.504508439	High	0.084949895
XR_001738844.1	475	1	1	0.50060509	High	0.118079929
XR_930325.2	288	1	0.602059991	0.497131376	High	0.15447345
XR_001738604.1	2970	1	1.477121255	0.504769996	High	0.083008537
XR_001738842.1	476	1	1	0.50060509	High	0.118079929
NR_136753.1	2053	1	1.342422681	0.503594179	High	0.092003458
XR_001740163.1	614	1	1.643452676	0.506221943	High	0.072833998
XR_001737147.1	176	1	1.491361694	0.504894304	High	0.082097662
XR_001744618.1	1888	1	1.176091259	0.502142232	High	0.104082081
XR_001737044.1	2671	1	1.146128036	0.501880676	High	0.106374914
XR_001746240.1	631	1	1.913813852	0.50858199	High	0.058370074
XR_001738986.1	525	1	1.544068044	0.50535439	High	0.078791801
XR_001747181.1	1080	1	0.698970004	0.497977326	High	0.144992688
NR_134466.1	538	1	1.146128036	0.501880676	High	0.106374914
XR_929193.2	6429	1	1.531478917	0.505244497	High	0.079572101
XR_924916.2	1507	1	1.176091259	0.502142232	High	0.104082081
XR_001743174.1	1671	1	1.204119983	0.502386902	High	0.101969913
XR_001743236.1	1572	1	1.146128036	0.501880676	High	0.106374914
NR_135107.1	3043	0.996941896	1.079181246	0.499807899	High	0.125842251
XR_001743182.1	1001	1	1.342422681	0.503594179	High	0.092003458
XR_001737019.1	1810	1	1.255272505	0.502833425	High	0.098195925
NR_135268.1	599	1	1.491361694	0.504894304	High	0.082097662
XR_001742059.1	190	1	1.079181246	0.501296282	High	0.111629067
XR_001737072.1	3381.9851	1	0.84509804	0.499252913	High	0.131452042
XR_922112.2	358	1	1.612783857	0.505954227	High	0.074634515
XR_427854.2	1168	1	1.301029996	0.503232853	High	0.094907585
NR_111972.1	1371	0.996904025	1.204119983	0.500880087	High	0.1154825
XR_001737904.1	1325	1	1.322219295	0.503417819	High	0.093412608
XR_001737135.1	761	1	1.041392685	0.500966416	High	0.114675529
XR_001746259.1	179	1	0.903089987	0.499759139	High	0.126328318
XR_001740305.1	842	1	1.230448921	0.502616734	High	0.100014409
XR_001746201.1	4163	1	1.531478917	0.505244497	High	0.079572101
XR_001740355.1	2306	1	1.079181246	0.501296282	High	0.111629067
NR_130761.1	2932	1	1.079181246	0.501296282	High	0.111629067
NR_134890.1	471	1	1.361727836	0.503762699	High	0.090671724
NR_136266.1	1439	1	0.84509804	0.499252913	High	0.131452042
XR_945650.2	1181	1	1	0.50060509	High	0.118079929
XR_001747134.1	2911	1	1.447158031	0.504508439	High	0.084949895
XR_001743229.1	1168	1	1.146128036	0.501880676	High	0.106374914
NR_048558.1	2800	0.993403694	0.954242509	0.496995231	High	0.156036701
XR_001745599.1	3266	0.993877551	1.176091259	0.499162429	High	0.132382779
XR_946717.2	222	1	1	0.50060509	High	0.118079929
XR_244926.3	352	1	1.230448921	0.502616734	High	0.100014409
XR_428728.2	2669	1	1.204119983	0.502386902	High	0.101969913
XR_927532.1	2496	1	1.491361694	0.504894304	High	0.082097662
XR_001743346.1	2123	1	1	0.50060509	High	0.118079929
XR_001737065.1	305	1	1.531478917	0.505244497	High	0.079572101
XR_001739107.1	894	1	1.301029996	0.503232853	High	0.094907585
XR_001747005.1	2431	1	1.041392685	0.500966416	High	0.114675529
XR_001740301.1	603	1	1.612783857	0.505954227	High	0.074634515
XR_001742128.1	611	0.997929607	1	0.499597426	High	0.127949724
XR_922880.2	1005	1	0.954242509	0.500205661	High	0.121925808
XR_001745906.1	2563	1	1.278753601	0.503038397	High	0.09649819
XR_001740074.1	2089	1	1.278753601	0.503038397	High	0.09649819
XR_001738971.1	582	1	1.414973348	0.504227492	High	0.087072886
XR_001738684.1	1926	1	1.662757832	0.506390462	High	0.071717797
XR_001746320.1	1315	1	1.322219295	0.503417819	High	0.093412608
XR_944339.2	1636	1	1.146128036	0.501880676	High	0.106374914
XR_001744662.1	1043	1	1.447158031	0.504508439	High	0.084949895
XR_001741355.1	931	0.990384615	1.204119983	0.497707082	High	0.147977841
XR_001739069.1	8607	1	1.763427994	0.507269236	High	0.066108635
XR_001746382.1	1748	1	1.079181246	0.501296282	High	0.111629067
XR_001737450.1	515	1	1.431363764	0.504370568	High	0.08598683
NR_073555.1	2622	1	1.301029996	0.503232853	High	0.094907585
XR_241906.1	2336	0.991428571	1.230448921	0.498445008	High	0.139923
XR_001737464.1	1215	1	1.301029996	0.503232853	High	0.094907585
XR_001747003.1	125	1	1.230448921	0.502616734	High	0.100014409
XR_929852.1	1080	1	1.544068044	0.50535439	High	0.078791801
XR_001737169.1	115	1	0.903089987	0.499759139	High	0.126328318
XR_001738694.1	3905	1	1.568201724	0.505565059	High	0.077312177
XR_001744501.1	3617	1	0.84509804	0.499252913	High	0.131452042
XR_001737472.1	2301	1	1.041392685	0.500966416	High	0.114675529
XR_001745494.1	1658	1	0.954242509	0.500205661	High	0.121925808
XR_924186.2	564	1	1.414973348	0.504227492	High	0.087072886
XR_927535.2	3487	0.986027944	1.361727836	0.496962481	High	0.156414292
XR_001745518.1	3062	1	1.531478917	0.505244497	High	0.079572101
XR_001740070.1	3133	1	1.301029996	0.503232853	High	0.094907585
XR_001746250.1	849	1	0.954242509	0.500205661	High	0.121925808
XR_001744823.1	3254	1	1.397940009	0.504078804	High	0.088212366
NR_073366.1	3725	0.99844479	0.84509804	0.49849599	High	0.139377724
XR_948244.2	1705	1	1.397940009	0.504078804	High	0.088212366
XR_001741123.1	2130	1	1.544068044	0.50535439	High	0.078791801
NR_103441.1	356	1	0.84509804	0.499252913	High	0.131452042
NR_026737.1	246	1	0.903089987	0.499759139	High	0.126328318
NR_045603.1	1968	1	0.903089987	0.499759139	High	0.126328318
XR_001743347.1	2123	1	1	0.50060509	High	0.118079929
NR_136533.1	2211	0.992592593	1.204119983	0.498781707	High	0.13634863
XR_001744681.1	1348	1	0.84509804	0.499252913	High	0.131452042
XR_001741310.1	650	1	1.322219295	0.503417819	High	0.093412608
XR_001738744.1	1520	1	1.278753601	0.503038397	High	0.09649819
XR_001742007.1	259	1	1.322219295	0.503417819	High	0.093412608
XR_924192.2	643	1	1.278753601	0.503038397	High	0.09649819
XR_001745556.1	1383	1	1.176091259	0.502142232	High	0.104082081
XR_001746170.1	2211	1	1.146128036	0.501880676	High	0.106374914
XR_001737298.1	1455	1	1.204119983	0.502386902	High	0.101969913
XR_001736919.1	558	1	1.204119983	0.502386902	High	0.101969913
NR_033195.1	543	1	1	0.50060509	High	0.118079929
NR_024529.1	1133	1	0.954242509	0.500205661	High	0.121925808
XR_001743178.1	1001	1	1.361727836	0.503762699	High	0.090671724
XR_938799.2	5246	1	1.176091259	0.502142232	High	0.104082081
XR_001738868.1	1481	1	1.204119983	0.502386902	High	0.101969913
XR_001747211.1	2363	1	1.146128036	0.501880676	High	0.106374914
XR_921858.2	1629	1	1.146128036	0.501880676	High	0.106374914
XR_001746379.1	3228	1	1.255272505	0.502833425	High	0.098195925
XR_001747239.1	834	1	1.301029996	0.503232853	High	0.094907585
XR_946657.1	2634	1	1.176091259	0.502142232	High	0.104082081
XR_924201.2	496	1	1.176091259	0.502142232	High	0.104082081
XR_001738689.1	671	1	1.361727836	0.503762699	High	0.090671724
NR_134862.1	797	0.990291262	1.113943352	0.496874473	High	0.157431967
XR_001736990.1	299	1	1.176091259	0.502142232	High	0.104082081
XR_001737177.1	2174	1	1.204119983	0.502386902	High	0.101969913
XR_001746205.1	3155	1	1.491361694	0.504894304	High	0.082097662
XR_001743528.1	1179	1	1.462397998	0.504641473	High	0.083958266
XR_001737710.1	216	1	1	0.50060509	High	0.118079929
NR_134529.1	346	0.997435897	1.176091259	0.50089428	High	0.115349547
XR_001742221.1	1465	1	1.447158031	0.504508439	High	0.084949895
NR_135247.1	192	1	1.255272505	0.502833425	High	0.098195925
XR_001746286.1	6641	1	1.255272505	0.502833425	High	0.098195925
XR_246244.3	1810	1	1.255272505	0.502833425	High	0.098195925
XR_001747165.1	196	1	1.079181246	0.501296282	High	0.111629067
XR_001737209.1	858	1	1.431363764	0.504370568	High	0.08598683
XR_428314.2	314	1	1.176091259	0.502142232	High	0.104082081
XR_921980.1	565	1	1.204119983	0.502386902	High	0.101969913
XR_001743446.1	908	1	1.462397998	0.504641473	High	0.083958266
NR_134895.1	352	1	1.255272505	0.502833425	High	0.098195925
XR_001742106.1	6306	1	1.322219295	0.503417819	High	0.093412608
NR_104442.1	172	0.990825688	1.361727836	0.499297549	High	0.130994576
XR_245540.3	2164	0.990066225	1.146128036	0.497045895	High	0.155453744
NR_104168.2	5409	1	1.113943352	0.501599728	High	0.108878125
NR_104112.1	4562	1	1.431363764	0.504370568	High	0.08598683
XR_001736937.1	501	1	1.204119983	0.502386902	High	0.101969913
XR_946749.2	768	1	1.176091259	0.502142232	High	0.104082081
XR_922908.2	562	0.992932862	1.176091259	0.498702647	High	0.137182258
NR_037663.1	2503	1	1.230448921	0.502616734	High	0.100014409
NR_109906.1	4530	0.993103448	1.204119983	0.499030341	High	0.133749585
XR_001741171.1	3210	1	1.505149978	0.505014665	High	0.081222903
XR_001737036.1	359	1	1.176091259	0.502142232	High	0.104082081
XR_001745139.1	199	1	1.447158031	0.504508439	High	0.084949895
XR_001744499.1	2035	1	1.491361694	0.504894304	High	0.082097662
XR_001738806.1	1951	1	0.954242509	0.500205661	High	0.121925808
XR_921764.2	1434	1	1.113943352	0.501599728	High	0.108878125
XR_939670.1	1546	1	1.255272505	0.502833425	High	0.098195925
XR_001738863.1	1588	1	1.113943352	0.501599728	High	0.108878125
NR_134896.1	352	1	1.230448921	0.502616734	High	0.100014409
XR_924118.2	1656	1	1.322219295	0.503417819	High	0.093412608
XR_001745585.1	175	1	1.301029996	0.503232853	High	0.094907585
XR_001747156.1	452	1	1.62324929	0.506045582	High	0.074016327
XR_948288.2	3739	1	1.176091259	0.502142232	High	0.104082081
XR_001740356.1	2978	1	1.447158031	0.504508439	High	0.084949895
XR_946635.2	140	1	1	0.50060509	High	0.118079929
XR_921997.2	1137	1	1.361727836	0.503762699	High	0.090671724
XR_947780.2	4671	1	1.322219295	0.503417819	High	0.093412608
XR_929699.2	264	1	1.477121255	0.504769996	High	0.083008537
NR_104242.1	850	1	0.84509804	0.499252913	High	0.131452042
NR_073103.1	4801	0.996530187	1	0.498916327	High	0.134937149
XR_001738610.1	3769	1	1.079181246	0.501296282	High	0.111629067
NR_135628.1	1352	1	0.84509804	0.499252913	High	0.131452042
XR_001737394.1	6860	1	0.84509804	0.499252913	High	0.131452042
XR_001737275.1	1407	1	1.73239376	0.506998331	High	0.067800346
NR_134991.1	1411	1	1.230448921	0.502616734	High	0.100014409
XR_001742126.1	611	1	1	0.50060509	High	0.118079929
XR_001741154.1	1506	1	0.954242509	0.500205661	High	0.121925808
XR_426766.3	2599	1	1.146128036	0.501880676	High	0.106374914
XR_948900.2	219	1	0.84509804	0.499252913	High	0.131452042
NR_135077.1	1356	0.998398719	1.041392685	0.500187071	High	0.122106926
XR_001742200.1	2628.9718	1	1.176091259	0.502142232	High	0.104082081
XR_001745558.1	1383	1	1.230448921	0.502616734	High	0.100014409
XR_949432.2	2978	1	1.079181246	0.501296282	High	0.111629067
XR_001743538.1	1307	1	1.342422681	0.503594179	High	0.092003458
XR_938754.2	2273	1	1.740362689	0.507067893	High	0.067362793
XR_001737475.1	2299	1	1.041392685	0.500966416	High	0.114675529
XR_001739108.1	384	1	1.278753601	0.503038397	High	0.09649819
XR_001745597.1	11854	1	0.954242509	0.500205661	High	0.121925808
NR_134892.1	593	1	1.361727836	0.503762699	High	0.090671724
NR_051971.1	1301	1	1.812913357	0.507701206	High	0.063479008
XR_001744649.1	2115	1	1.176091259	0.502142232	High	0.104082081
XR_001747001.1	1351	1	1.230448921	0.502616734	High	0.100014409
NR_125327.1	151	1	1.342422681	0.503594179	High	0.092003458
XR_001737462.1	1960	1	1.041392685	0.500966416	High	0.114675529
XR_001737006.1	1238	1	0.84509804	0.499252913	High	0.131452042
NR_132419.1	2083	1	1.113943352	0.501599728	High	0.108878125
XR_246248.1	359	1	1.176091259	0.502142232	High	0.104082081
NR_131762.1	2188	1	1.556302501	0.505461188	High	0.078039053
XR_241302.2	1064	1	0.84509804	0.499252913	High	0.131452042
XR_946682.2	806	1	0.84509804	0.499252913	High	0.131452042
XR_001741175.1	2532	1	1.278753601	0.503038397	High	0.09649819
NR_033722.1	1002	1	0.84509804	0.499252913	High	0.131452042
XR_922881.2	1076	1	0.954242509	0.500205661	High	0.121925808
XR_001745749.1	171	1	1.477121255	0.504769996	High	0.083008537
XR_001738901.1	1291	1	1.176091259	0.502142232	High	0.104082081
XR_001742279.1	1809	1	1.255272505	0.502833425	High	0.098195925
XR_001740308.1	939	1	1.278753601	0.503038397	High	0.09649819
XR_938763.1	2878	1	1.278753601	0.503038397	High	0.09649819
XR_001737195.1	189	1	1.544068044	0.50535439	High	0.078791801
XR_001738814.1	107	0.991735537	1.806179974	0.503620104	High	0.091797654
XR_001745774.1	2354	1	1.462397998	0.504641473	High	0.083958266
XR_001747230.1	1166	1	0.698970004	0.497977326	High	0.144992688
XR_427063.1	2263	1	1.146128036	0.501880676	High	0.106374914
XR_001741985.1	1182	1	1.278753601	0.503038397	High	0.09649819
XR_001737454.1	1294	0.999561018	1.477121255	0.504556343	High	0.084591818
XR_427279.3	3982	1	1.146128036	0.501880676	High	0.106374914
XR_945712.1	1119	1	1.230448921	0.502616734	High	0.100014409
XR_241290.1	6672	1	1.361727836	0.503762699	High	0.090671724
XR_925303.2	962	1	1.698970004	0.506706567	High	0.069659504
XR_921830.2	718	1	0.903089987	0.499759139	High	0.126328318
XR_001738838.1	1178	1	1.69019608	0.506629977	High	0.070153989
XR_924191.2	2589	1	0.954242509	0.500205661	High	0.121925808
XR_001741178.1	2532	1	1.278753601	0.503038397	High	0.09649819
NR_123736.1	3620	0.993680885	1.041392685	0.497890895	High	0.145942981
XR_001745627.1	2244	1	1.301029996	0.503232853	High	0.094907585
NR_045673.1	293	1	1.041392685	0.500966416	High	0.114675529
NR_136230.1	1198	1	1.146128036	0.501880676	High	0.106374914
XR_001742251.1	1571	1	0.954242509	0.500205661	High	0.121925808
XR_426764.3	2766	1	1.146128036	0.501880676	High	0.106374914
XR_001738774.1	846	1	1.380211242	0.503924045	High	0.089410135
XR_939747.2	3064	1	1.397940009	0.504078804	High	0.088212366
XR_001742094.1	895	1	1	0.50060509	High	0.118079929
NR_135772.1	737	0.996884735	1.322219295	0.501901616	High	0.106190023
XR_001743726.1	1389	1	1.322219295	0.503417819	High	0.093412608
NR_024531.1	123	1	0.84509804	0.499252913	High	0.131452042
XR_001743722.1	3850	1	1.397940009	0.504078804	High	0.088212366
XR_001739352.1	660	1	1	0.50060509	High	0.118079929
XR_946769.1	372	1	1.431363764	0.504370568	High	0.08598683
XR_928484.2	1039	1	1.079181246	0.501296282	High	0.111629067
XR_427107.2	1274	1	1.146128036	0.501880676	High	0.106374914
XR_001743315.1	1434	1	1.361727836	0.503762699	High	0.090671724
NR_073016.1	1033	1	1.799340549	0.507582725	High	0.064192023
XR_001741136.1	1903	1	1.176091259	0.502142232	High	0.104082081
XR_938723.2	978	1	1.041392685	0.500966416	High	0.114675529
XR_001741306.1	650	1	1.176091259	0.502142232	High	0.104082081
XR_001737048.1	1314	1	1.707570176	0.50678164	High	0.069177421
NR_135106.1	2954	0.989864865	1.204119983	0.497454119	High	0.150809126
XR_001744842.1	233	1	1.230448921	0.502616734	High	0.100014409
XR_001740101.1	1612	1	1.041392685	0.500966416	High	0.114675529
XR_001740310.1	2450	1	1.361727836	0.503762699	High	0.090671724
XR_001741188.1	6597	0.991855204	1.113943352	0.497635646	High	0.14877376
XR_001745534.1	3551	1	1.414973348	0.504227492	High	0.087072886
XR_001737601.1	968	1	1.230448921	0.502616734	High	0.100014409
XR_001743447.1	908	1	1.414973348	0.504227492	High	0.087072886
XR_001741099.1	488	1	0.84509804	0.499252913	High	0.131452042
XR_925160.2	1996	1	1	0.50060509	High	0.118079929
NR_134864.1	797	1	1.113943352	0.501599728	High	0.108878125
XR_001747073.1	167	1	1.113943352	0.501599728	High	0.108878125
XR_001742027.1	7821	1	1.361727836	0.503762699	High	0.090671724
XR_001744859.1	485	0.992125984	1.431363764	0.500538274	High	0.118717214
XR_242220.3	3244	1	1.322219295	0.503417819	High	0.093412608
NR_003102.1	2532	1	1.176091259	0.502142232	High	0.104082081
XR_001737571.1	2002	1	1.681241237	0.506551808	High	0.070661449
XR_927459.2	737	1	1.146128036	0.501880676	High	0.106374914
XR_921911.2	5678	1	0.903089987	0.499759139	High	0.126328318
XR_001743567.1	869	1	1.255272505	0.502833425	High	0.098195925
NR_135602.1	6367	1	1.301029996	0.503232853	High	0.094907585
XR_246230.3	146	1	1.146128036	0.501880676	High	0.106374914
XR_001737289.1	375	1	0.698970004	0.497977326	High	0.144992688
XR_001737413.1	5063	1	1.230448921	0.502616734	High	0.100014409
XR_001737484.1	5832	1	1.113943352	0.501599728	High	0.108878125
XR_001746154.1	1754	0.984496124	1.556302501	0.497915431	High	0.145672784
XR_001740099.1	12839	1	0.954242509	0.500205661	High	0.121925808
XR_942467.2	668	1	1.146128036	0.501880676	High	0.106374914
NR_134513.1	344	1	1.301029996	0.503232853	High	0.094907585
XR_929797.2	2692	1	1.146128036	0.501880676	High	0.106374914
XR_001741319.1	2059	1	0.954242509	0.500205661	High	0.121925808
XR_001737701.1	2065	1	1.579783597	0.50566616	High	0.076609637
XR_001738848.1	204	1	0.84509804	0.499252913	High	0.131452042
NR_135603.1	6367	1	1.301029996	0.503232853	High	0.094907585
XR_001738210.1	3162	1	1.477121255	0.504769996	High	0.083008537
XR_001738672.1	4605	1	1.204119983	0.502386902	High	0.101969913
XR_001737240.1	2110	1	1.361727836	0.503762699	High	0.090671724
XR_945604.2	2842	1	0.903089987	0.499759139	High	0.126328318
NR_104215.1	5001	0.991150442	1.079181246	0.496989191	High	0.156106297
XR_922668.1	671	1	1.301029996	0.503232853	High	0.094907585
XR_946652.2	1767	1	1.301029996	0.503232853	High	0.094907585
XR_001744734.1	509	1	1.591064607	0.505764635	High	0.075930026
XR_001741119.1	5767	1	1.462397998	0.504641473	High	0.083958266
XR_928308.1	1870	1	1.414973348	0.504227492	High	0.087072886
XR_001740358.1	2530	1	1.477121255	0.504769996	High	0.083008537
NR_047654.1	2614	1	1.69019608	0.506629977	High	0.070153989
XR_001743192.1	1314	1	1.113943352	0.501599728	High	0.108878125
XR_929850.2	1998	1	1.322219295	0.503417819	High	0.093412608
XR_001738829.1	1897	1	1.301029996	0.503232853	High	0.094907585
XR_001738605.1	4625	1	1.477121255	0.504769996	High	0.083008537
XR_246097.2	2911	1	1.447158031	0.504508439	High	0.084949895
XR_001737485.1	1211	0.996186845	1.113943352	0.499743861	High	0.126480887
NR_073121.1	233	1	0.903089987	0.499759139	High	0.126328318
NR_134540.1	295	1	1.113943352	0.501599728	High	0.108878125
NR_027878.1	154	0.994213572	1.230448921	0.499800471	High	0.125916204
XR_245100.1	2373	1	0.84509804	0.499252913	High	0.131452042
XR_001743503.1	1056	1	0.77815125	0.498668519	High	0.137543196
NR_132990.1	1746	1	0.698970004	0.497977326	High	0.144992688
XR_001743547.1	1071	1	1.204119983	0.502386902	High	0.101969913
XR_001737704.1	223	1	1.477121255	0.504769996	High	0.083008537
XR_001741346.1	1955	0.997530864	1	0.499403358	High	0.129914565
XR_001738810.1	844	1	1.176091259	0.502142232	High	0.104082081
XR_001746395.1	1998	1	1.361727836	0.503762699	High	0.090671724
XR_001737368.1	443	1	1.785329835	0.507460422	High	0.064934556
NR_109905.1	4532	1	1.204119983	0.502386902	High	0.101969913
XR_001745121.1	606	1	1.301029996	0.503232853	High	0.094907585
XR_001747193.1	4469	1	1.230448921	0.502616734	High	0.100014409
NR_111925.1	5224	0.996503497	1.113943352	0.499897976	High	0.12494774
XR_241104.2	1137	1	1.342422681	0.503594179	High	0.092003458
XR_001741242.1	3194	1	1.255272505	0.502833425	High	0.098195925
XR_001740177.1	8467	1	1.146128036	0.501880676	High	0.106374914
XR_001737715.1	1891	1	1.278753601	0.503038397	High	0.09649819
NR_073444.1	457	1	1.079181246	0.501296282	High	0.111629067
XR_001738750.1	757	0.995475113	1.113943352	0.49939746	High	0.129974602
XR_001746238.1	631	1	1.892094603	0.508392398	High	0.059441591
XR_001745478.1	1317	1	1.041392685	0.500966416	High	0.114675529
XR_928310.2	2204	1	1.380211242	0.503924045	High	0.089410135
XR_001745125.1	606	1	1.301029996	0.503232853	High	0.094907585
NR_135782.1	949	1	1.397940009	0.504078804	High	0.088212366
XR_241706.3	501	1	0.954242509	0.500205661	High	0.121925808
XR_001743285.1	1206	0.991701245	1.079181246	0.497257267	High	0.153037178
XR_001738961.1	4319	1	1.230448921	0.502616734	High	0.100014409
XR_946655.1	1333	1	1	0.50060509	High	0.118079929
NR_123735.1	3616	0.997620936	1	0.499447196	High	0.129468912
XR_001740012.1	889	1	1.230448921	0.502616734	High	0.100014409
XR_001746451.1	328	1	1.397940009	0.504078804	High	0.088212366
XR_001737156.1	1030	1	1.255272505	0.502833425	High	0.098195925
XR_244633.3	3741	0.991961415	1.204119983	0.498474512	High	0.139607267
XR_001741182.1	3092	1	0.903089987	0.499759139	High	0.126328318
XR_946532.2	107	1	1.397940009	0.504078804	High	0.088212366
XR_001747149.1	316	1	1.643452676	0.506221943	High	0.072833998
NR_030770.1	1001	1	1.230448921	0.502616734	High	0.100014409
XR_001740002.1	1520	1	1	0.50060509	High	0.118079929
XR_001738668.1	1552	1	0.903089987	0.499759139	High	0.126328318
XR_001744848.1	212	0.9875	1.653212514	0.500223372	High	0.121753436
XR_001738213.1	358	1	1.579783597	0.50566616	High	0.076609637
XR_001746260.1	179	0.99650655	0.903089987	0.498058872	High	0.14409994
XR_938756.2	2037	1	1.740362689	0.507067893	High	0.067362793
XR_001745429.1	1577	1	0.698970004	0.497977326	High	0.144992688
XR_001737160.1	1819	1	1.301029996	0.503232853	High	0.094907585
XR_001738770.1	1724	0.995623632	0.84509804	0.497122929	High	0.15457013
XR_001745127.1	344	1	1.301029996	0.503232853	High	0.094907585
NR_135265.1	346	1	1.477121255	0.504769996	High	0.083008537
NR_136534.1	2211	0.992857143	1.204119983	0.498910464	High	0.134998414
XR_001737210.1	580	1	1.431363764	0.504370568	High	0.08598683
XR_001742179.1	2242	1	0.77815125	0.498668519	High	0.137543196
XR_001745195.1	768	1	1.806179974	0.507642428	High	0.063831956
XR_242602.3	1185	1	1.51851394	0.505131322	High	0.080381793
XR_001737530.1	3985	1	1.414973348	0.504227492	High	0.087072886
XR_001740515.1	5594	1	1.342422681	0.503594179	High	0.092003458
NR_135689.1	528	1	1.255272505	0.502833425	High	0.098195925
XR_001746181.1	1763	1	1.255272505	0.502833425	High	0.098195925
XR_427781.3	1205	1	1.146128036	0.501880676	High	0.106374914
XR_946760.2	5063	1	1.278753601	0.503038397	High	0.09649819
NR_135745.1	3869	1	1.230448921	0.502616734	High	0.100014409
XR_001743550.1	8664	1	1.342422681	0.503594179	High	0.092003458
NR_136238.1	1198	1	1.255272505	0.502833425	High	0.098195925
NR_104464.1	159	1	1.204119983	0.502386902	High	0.101969913
XR_926266.1	1351	1	1.301029996	0.503232853	High	0.094907585
NR_046435.1	296	1	1.079181246	0.501296282	High	0.111629067
NR_136522.1	198	1	1.041392685	0.500966416	High	0.114675529
NR_103484.1	674	1	0.903089987	0.499759139	High	0.126328318
NR_136619.1	1210	1	1.041392685	0.500966416	High	0.114675529
NR_125335.1	1529	0.996732026	1.079181246	0.499705755	High	0.126861983
XR_001745604.1	643	1	1.204119983	0.502386902	High	0.101969913
NR_133917.1	1821	1	1.204119983	0.502386902	High	0.101969913
XR_001739033.1	873	1	1.568201724	0.505565059	High	0.077312177
NR_106918.1	244	1	0.602059991	0.497131376	High	0.15447345
XR_001744704.1	764	0.994285714	1.204119983	0.499605752	High	0.1278659
NR_133633.1	207	1	0.698970004	0.497977326	High	0.144992688
XR_001743374.1	337	1	1.176091259	0.502142232	High	0.104082081
XR_948227.1	188	1	1.255272505	0.502833425	High	0.098195925
XR_001743690.1	802	1	1.462397998	0.504641473	High	0.083958266
XR_001736908.1	474	1	0.954242509	0.500205661	High	0.121925808
NR_103500.1	1558	1	1.041392685	0.500966416	High	0.114675529
XR_001743179.1	1016	0.988522238	1.447158031	0.498922198	High	0.134875824
NR_135314.1	110	1	1.301029996	0.503232853	High	0.094907585
XR_001745754.1	1767	1	1.322219295	0.503417819	High	0.093412608
XR_001740209.1	1267	1	1.301029996	0.503232853	High	0.094907585
XR_001737025.1	363	1	1.041392685	0.500966416	High	0.114675529
XR_001738671.1	4605	1	1.204119983	0.502386902	High	0.101969913
XR_001740180.1	6173	0.997361478	1.146128036	0.500596504	High	0.118161682
XR_001744831.1	295	1	1.146128036	0.501880676	High	0.106374914
XR_001742098.1	720	1	1.414973348	0.504227492	High	0.087072886
XR_922892.2	4675	1	1.204119983	0.502386902	High	0.101969913
XR_940411.2	201	1	1.477121255	0.504769996	High	0.083008537
XR_001741237.1	1256	1	1.113943352	0.501599728	High	0.108878125
NR_135607.1	603	1	1.612783857	0.505954227	High	0.074634515
XR_001745547.1	1096	1	1.342422681	0.503594179	High	0.092003458
XR_922943.2	520	1	1.414973348	0.504227492	High	0.087072886
XR_001743451.1	815	1	1.431363764	0.504370568	High	0.08598683
XR_001737020.1	1706	1	1.255272505	0.502833425	High	0.098195925
XR_001747040.1	3469	1	1.755874856	0.507203303	High	0.066517324
XR_930478.2	1021	1	1.672097858	0.506471993	High	0.071182499
XR_922962.1	1078	1	1.612783857	0.505954227	High	0.074634515
XR_001737046.1	1442	1	1.69019608	0.506629977	High	0.070153989
XR_001746217.1	2925	1	1.176091259	0.502142232	High	0.104082081
XR_001743233.1	1572	1	1.146128036	0.501880676	High	0.106374914
XR_001738967.1	864	1	1.505149978	0.505014665	High	0.081222903
NR_036544.1	189	1	1.204119983	0.502386902	High	0.101969913
XR_938717.1	249	1	1.255272505	0.502833425	High	0.098195925
NR_134865.1	648	1	1.176091259	0.502142232	High	0.104082081
NR_023353.1	763	1	1.041392685	0.500966416	High	0.114675529
NR_026700.1	1952	1	1.146128036	0.501880676	High	0.106374914
XR_938796.2	5389	1	1.176091259	0.502142232	High	0.104082081
XR_925580.2	2617	0.994845361	1.079181246	0.498787512	High	0.136287558
XR_921897.2	314	1	0.954242509	0.500205661	High	0.121925808
XR_428073.3	3863	1	1.414973348	0.504227492	High	0.087072886
XR_941099.2	964	1	0.954242509	0.500205661	High	0.121925808
NR_073365.1	4289	1	0.84509804	0.499252913	High	0.131452042
XR_001745149.1	199	1	1.397940009	0.504078804	High	0.088212366
NR_134957.1	712	1	1.462397998	0.504641473	High	0.083958266
XR_001746397.1	1998	1	1.278753601	0.503038397	High	0.09649819
XR_001747235.1	834	1	1.301029996	0.503232853	High	0.094907585
NR_103871.1	4537	1	1	0.50060509	High	0.118079929
NR_136521.1	198	1	1.041392685	0.500966416	High	0.114675529
XR_001742021.1	325	1	1.380211242	0.503924045	High	0.089410135
XR_001747000.1	1411	1	1.322219295	0.503417819	High	0.093412608
XR_001745610.1	298	1	1.414973348	0.504227492	High	0.087072886
XR_001741246.1	3456	1	1.204119983	0.502386902	High	0.101969913
NR_024040.1	2372	1	1.62324929	0.506045582	High	0.074016327
XR_001743755.1	622	1	1.255272505	0.502833425	High	0.098195925
XR_001737560.1	405	1	1.397940009	0.504078804	High	0.088212366
XR_001741126.1	2148	1	1.255272505	0.502833425	High	0.098195925
XR_001745495.1	181	1	1.342422681	0.503594179	High	0.092003458
XR_001747008.1	2522	1	1.041392685	0.500966416	High	0.114675529
XR_241086.1	4230	1	1.079181246	0.501296282	High	0.111629067
XR_929366.2	567	1	1.342422681	0.503594179	High	0.092003458
NR_028049.1	206	1	1.568201724	0.505565059	High	0.077312177
XR_939669.1	253	1	0.954242509	0.500205661	High	0.121925808
XR_001741302.1	1178	1	1.380211242	0.503924045	High	0.089410135
XR_001737393.1	6860	1	0.84509804	0.499252913	High	0.131452042
NR_125333.1	3983	1	1.380211242	0.503924045	High	0.089410135
XR_926956.2	608	1	1.204119983	0.502386902	High	0.101969913
XR_426772.3	1058	1	1.041392685	0.500966416	High	0.114675529
NR_136509.1	2471	1	1.301029996	0.503232853	High	0.094907585
NR_134899.1	346	1	1.079181246	0.501296282	High	0.111629067
XR_001740096.1	201	1	1.477121255	0.504769996	High	0.083008537
NR_120531.1	693	1	1.255272505	0.502833425	High	0.098195925
XR_001744617.1	744	0.998743719	1.342422681	0.502982746	High	0.096956987
XR_001738817.1	8215	1	1.361727836	0.503762699	High	0.090671724
XR_001739350.1	660	1	1.113943352	0.501599728	High	0.108878125
XR_001741138.1	1820	1	1.176091259	0.502142232	High	0.104082081
XR_001746233.1	678	1	1.949390007	0.508892543	High	0.056647771
NR_038391.1	2936	0.998392283	0.84509804	0.498470435	High	0.139650867
XR_001745146.1	199	1	1.397940009	0.504078804	High	0.088212366
NR_046361.1	1659	1	1.69019608	0.506629977	High	0.070153989
NR_134990.1	1348	1	1.322219295	0.503417819	High	0.093412608
XR_001737223.1	482	1	0.954242509	0.500205661	High	0.121925808
XR_001741115.1	4226	1	1.544068044	0.50535439	High	0.078791801
XR_001744744.1	732	1	1.414973348	0.504227492	High	0.087072886
XR_001740181.1	5712	1	1.146128036	0.501880676	High	0.106374914
NR_003952.1	1021.977	1	1.079181246	0.501296282	High	0.111629067
NR_045632.1	246	1	0.84509804	0.499252913	High	0.131452042
XR_001737578.1	1135	1	1.698970004	0.506706567	High	0.069659504
XR_001737911.1	1358	1	1.255272505	0.502833425	High	0.098195925
XR_001737503.1	2565	1	1.301029996	0.503232853	High	0.094907585
XR_001737257.1	1098	1	0.903089987	0.499759139	High	0.126328318
XR_001737139.1	168	1	1.491361694	0.504894304	High	0.082097662
XR_001737252.1	968	1	1.431363764	0.504370568	High	0.08598683
XR_001737300.1	2846	1	1.531478917	0.505244497	High	0.079572101
XR_001740018.1	3107	1	1.301029996	0.503232853	High	0.094907585
XR_001738457.1	1095	1	1.146128036	0.501880676	High	0.106374914
XR_001743190.1	922	1	1.230448921	0.502616734	High	0.100014409
NR_136234.1	1198	1	1.255272505	0.502833425	High	0.098195925
XR_949146.2	1841	1	1.361727836	0.503762699	High	0.090671724
XR_001737412.1	5063	1	1.204119983	0.502386902	High	0.101969913
XR_001737428.1	990	1	1.380211242	0.503924045	High	0.089410135
XR_939650.2	2799	1	1.255272505	0.502833425	High	0.098195925
XR_001746407.1	1185	1	1.51851394	0.505131322	High	0.080381793
NR_040289.1	1610	1	0.77815125	0.498668519	High	0.137543196
XR_925577.1	1311	0.997811816	1.041392685	0.499901424	High	0.124913582
NR_037913.1	3751	1	1.204119983	0.502386902	High	0.101969913
NR_037649.1	6296	1	1.255272505	0.502833425	High	0.098195925
XR_926910.1	2859	1	1.322219295	0.503417819	High	0.093412608
NR_131032.1	587	1	1.041392685	0.500966416	High	0.114675529
NR_024109.1	411	1	0.903089987	0.499759139	High	0.126328318
NR_104424.1	2371	1	1.342422681	0.503594179	High	0.092003458
NR_073125.1	883	1	1.447158031	0.504508439	High	0.084949895
XR_930508.1	452	1	1.579783597	0.50566616	High	0.076609637
XR_001738728.1	1968	1	1.079181246	0.501296282	High	0.111629067
NR_040009.1	2769	0.998109641	1.431363764	0.503450527	High	0.093150068
XR_001738629.1	1357	1	1.204119983	0.502386902	High	0.101969913
XR_922834.2	3173	1	1.146128036	0.501880676	High	0.106374914
NR_049788.1	1548	1	1.255272505	0.502833425	High	0.098195925
XR_001737330.1	225	1	1.342422681	0.503594179	High	0.092003458
XR_927233.2	1032	1	1.792391689	0.507522067	High	0.064559466
XR_001741333.1	517	1	1.278753601	0.503038397	High	0.09649819
XR_001740244.1	2417	0.995850622	1.204119983	0.500367394	High	0.120358097
NR_104403.1	2320	1	1	0.50060509	High	0.118079929
XR_001738606.1	2853	1	1.505149978	0.505014665	High	0.081222903
XR_001737377.1	3861	1	1.361727836	0.503762699	High	0.090671724
XR_001737430.1	4016	0.995495495	1.204119983	0.500194554	High	0.122034
NR_036640.1	540	1	1.113943352	0.501599728	High	0.108878125
XR_001742253.1	568	1	1	0.50060509	High	0.118079929
XR_922672.1	671	1	1.301029996	0.503232853	High	0.094907585
XR_001738723.1	919	1	1.230448921	0.502616734	High	0.100014409
NR_133916.1	1821	1	1.176091259	0.502142232	High	0.104082081
XR_001737260.1	4207	1	0.954242509	0.500205661	High	0.121925808
XR_001739064.1	9058	1	1.763427994	0.507269236	High	0.066108635
XR_001740184.1	2019	1	1.380211242	0.503924045	High	0.089410135
XR_940366.2	509	1	1.414973348	0.504227492	High	0.087072886
NR_134666.1	1475	1	1.041392685	0.500966416	High	0.114675529
XR_001740410.1	161	1	1.079181246	0.501296282	High	0.111629067
XR_001738687.1	1926	1	1.662757832	0.506390462	High	0.071717797
XR_001747006.1	2431	1	1.041392685	0.500966416	High	0.114675529
NR_136590.1	454	1	1.113943352	0.501599728	High	0.108878125
NR_073005.1	103	1	1.380211242	0.503924045	High	0.089410135
XR_428075.3	4562	1	1.447158031	0.504508439	High	0.084949895
NR_104474.1	2834	0.996	1	0.498658284	High	0.137651555
XR_001746287.1	800	1	1.079181246	0.501296282	High	0.111629067
NR_135604.1	6367	1	1.301029996	0.503232853	High	0.094907585
XR_922667.1	671	1	1.230448921	0.502616734	High	0.100014409
XR_939693.2	1951	1	1.041392685	0.500966416	High	0.114675529
NR_135747.1	3747	1	1.230448921	0.502616734	High	0.100014409
NR_022007.2	188.993	1	1.491361694	0.504894304	High	0.082097662
XR_001740216.1	1353	1	1.176091259	0.502142232	High	0.104082081
XR_001740510.1	6924	1	1.462397998	0.504641473	High	0.083958266
XR_001739034.1	873	1	1.51851394	0.505131322	High	0.080381793
NR_073399.1	3344	1	1.255272505	0.502833425	High	0.098195925
XR_001745122.1	344	1	1.301029996	0.503232853	High	0.094907585
XR_929799.1	656	1	0.84509804	0.499252913	High	0.131452042
XR_001737198.1	2642	1	1.544068044	0.50535439	High	0.078791801
XR_001741295.1	730	1	0.903089987	0.499759139	High	0.126328318
XR_924091.2	7084	1	1	0.50060509	High	0.118079929
XR_001746025.1	1243	1	1.041392685	0.500966416	High	0.114675529
XR_001738818.1	3043	1	1.176091259	0.502142232	High	0.104082081
XR_922944.2	521	1	1.380211242	0.503924045	High	0.089410135
XR_001744834.1	295	0.994594595	1.146128036	0.499249858	High	0.131483389
NR_103495.1	970	1	0.903089987	0.499759139	High	0.126328318
XR_924210.1	2054	1	1.079181246	0.501296282	High	0.111629067
NR_046360.1	1657	1	1.69019608	0.506629977	High	0.070153989
XR_001741350.1	5302	1	1.176091259	0.502142232	High	0.104082081
XR_922987.2	1291	1	1.204119983	0.502386902	High	0.101969913
XR_001746345.1	638	1	1.079181246	0.501296282	High	0.111629067
XR_929807.1	2815	1	1.041392685	0.500966416	High	0.114675529
XR_001743194.1	3684	1	1.079181246	0.501296282	High	0.111629067
NR_036471.1	2633.946	1	0.698970004	0.497977326	High	0.144992688
NR_117089.1	2004	1	0.84509804	0.499252913	High	0.131452042
XR_001746153.1	1829	1	1.556302501	0.505461188	High	0.078039053
NR_047656.1	876	1	1.69019608	0.506629977	High	0.070153989
XR_001744665.1	1281	1	1.380211242	0.503924045	High	0.089410135
XR_946641.2	1036	1	1.146128036	0.501880676	High	0.106374914
XR_001742165.1	2384	1	1.079181246	0.501296282	High	0.111629067
XR_001743549.1	1071	1	1.204119983	0.502386902	High	0.101969913
XR_924925.2	3211	1	1.505149978	0.505014665	High	0.081222903
XR_939701.2	1633	1	1.380211242	0.503924045	High	0.089410135
XR_940399.2	2089	1	1.278753601	0.503038397	High	0.09649819
XR_001743222.1	2342	1	1.380211242	0.503924045	High	0.089410135
XR_001746377.1	1275	1	1.322219295	0.503417819	High	0.093412608
XR_924130.2	1954	1	1.591064607	0.505764635	High	0.075930026
XR_001740046.1	2895	1	1.342422681	0.503594179	High	0.092003458
XR_001743629.1	957	1	1.447158031	0.504508439	High	0.084949895
XR_929794.1	2821	1	1.176091259	0.502142232	High	0.104082081
NR_136615.1	2853	1	1	0.50060509	High	0.118079929
NR_132421.1	2023	1	1.146128036	0.501880676	High	0.106374914
XR_942613.2	3183	1	0.698970004	0.497977326	High	0.144992688
NR_136562.1	3963	1	0.954242509	0.500205661	High	0.121925808
XR_001738981.1	1696	1	1.544068044	0.50535439	High	0.078791801
XR_001738708.1	2815	0.998219056	1.041392685	0.500099629	High	0.122961357
XR_927462.2	990	1	1.204119983	0.502386902	High	0.101969913
XR_001737510.1	1771	0.994680851	0.84509804	0.496664076	High	0.159882478
NR_111914.1	505	1	1.041392685	0.500966416	High	0.114675529
XR_921905.2	1704	1	1.204119983	0.502386902	High	0.101969913
XR_001746180.1	1518	1	1.255272505	0.502833425	High	0.098195925
XR_001738776.1	1220	1	1.397940009	0.504078804	High	0.088212366
NR_038261.1	115	1	1.113943352	0.501599728	High	0.108878125
XR_001740015.1	1083	1	1.230448921	0.502616734	High	0.100014409
XR_928360.2	3109	1	1.113943352	0.501599728	High	0.108878125
XR_001746200.1	6224	1	1.531478917	0.505244497	High	0.079572101
NR_134954.1	1225	1	1.462397998	0.504641473	High	0.083958266
XR_001740342.1	1047	1	1.255272505	0.502833425	High	0.098195925
XR_001743419.1	1821	1	1.255272505	0.502833425	High	0.098195925
XR_946742.2	443	1	1.785329835	0.507460422	High	0.064934556
XR_001737121.1	3108	1	1.146128036	0.501880676	High	0.106374914
XR_001742056.1	1805	1	1.146128036	0.501880676	High	0.106374914
XR_923057.2	2837	1	1.230448921	0.502616734	High	0.100014409
XR_001737700.1	548	1	1.612783857	0.505954227	High	0.074634515
XR_001737598.1	967	1	1.230448921	0.502616734	High	0.100014409
NR_046299.1	565	1	1.322219295	0.503417819	High	0.093412608
NR_103729.1	1220	1	1.397940009	0.504078804	High	0.088212366
XR_001746318.1	346	1	1.361727836	0.503762699	High	0.090671724
XR_001745755.1	1767	1	1.322219295	0.503417819	High	0.093412608
XR_001740088.1	719	1	1.176091259	0.502142232	High	0.104082081
XR_001746305.1	1696	0.99127907	1.041392685	0.496721928	High	0.159206199
XR_001741928.1	932	1	0.903089987	0.499759139	High	0.126328318
XR_001739104.1	502	1	1.278753601	0.503038397	High	0.09649819
XR_922963.2	3116	1	1.602059991	0.505860616	High	0.075272048
XR_426908.2	565	1	1.204119983	0.502386902	High	0.101969913
XR_001737341.1	684	0.986486486	1.361727836	0.497185654	High	0.153853104
XR_001743487.1	3446	1	1.531478917	0.505244497	High	0.079572101
XR_001742033.1	2162	1	0.602059991	0.497131376	High	0.15447345
NR_134587.1	405	1	1.079181246	0.501296282	High	0.111629067
XR_001746455.1	184	1	1.113943352	0.501599728	High	0.108878125
XR_001738974.1	1400	1	1.255272505	0.502833425	High	0.098195925
XR_001744821.1	117	1	1.301029996	0.503232853	High	0.094907585
NR_046259.1	1795.9218	1	0.77815125	0.498668519	High	0.137543196
XR_001744594.1	1056	1	1.255272505	0.502833425	High	0.098195925
XR_939859.2	528	1	1.146128036	0.501880676	High	0.106374914
XR_001739106.1	169	1	1.322219295	0.503417819	High	0.093412608
NR_104148.1	505	1	1	0.50060509	High	0.118079929
XR_001737452.1	1640	0.996498906	1.505149978	0.503310678	High	0.094276434
XR_922929.2	648	1	1.204119983	0.502386902	High	0.101969913
XR_001738653.1	1058	1	1.431363764	0.504370568	High	0.08598683
NR_134468.1	384	1	1.146128036	0.501880676	High	0.106374914
XR_001740289.1	776	1	1.612783857	0.505954227	High	0.074634515
NR_135144.1	949	1	1.414973348	0.504227492	High	0.087072886
XR_001744752.1	290	1	1.531478917	0.505244497	High	0.079572101
NR_103723.1	236	1	1.146128036	0.501880676	High	0.106374914
XR_001746199.1	6224	1	1.531478917	0.505244497	High	0.079572101
XR_001737138.1	2004	1	0.903089987	0.499759139	High	0.126328318
XR_927421.1	5230	1	1.113943352	0.501599728	High	0.108878125
XR_001741199.1	249	1	1.230448921	0.502616734	High	0.100014409
XR_001741309.1	5595	1	1.278753601	0.503038397	High	0.09649819
XR_001737297.1	1750	1	1.204119983	0.502386902	High	0.101969913
XR_001741195.1	249	1	1.230448921	0.502616734	High	0.100014409
NR_130950.1	418	1	1.146128036	0.501880676	High	0.106374914
XR_001744851.1	1360	1	1.653212514	0.506307139	High	0.072268045
NR_103724.1	3713	1	1.146128036	0.501880676	High	0.106374914
XR_001745900.1	2546	1	1.278753601	0.503038397	High	0.09649819
XR_001737081.1	5201	1	1.176091259	0.502142232	High	0.104082081
XR_929796.2	2901	1	1.146128036	0.501880676	High	0.106374914
NR_028033.3	3052	1	1.342422681	0.503594179	High	0.092003458
XR_001740129.1	6113	1	1.230448921	0.502616734	High	0.100014409
XR_001738603.1	3445	1	1.505149978	0.505014665	High	0.081222903
XR_001744510.1	1445	0.984251969	1.477121255	0.497105408	High	0.154770811
XR_948885.2	1812	1	1.672097858	0.506471993	High	0.071182499
XR_001737317.1	1281	1	1.230448921	0.502616734	High	0.100014409
XR_426779.3	1620	1	1.204119983	0.502386902	High	0.101969913
XR_927531.2	2497	1	1.491361694	0.504894304	High	0.082097662
XR_001741349.1	5389	1	1.176091259	0.502142232	High	0.104082081
XR_001746316.1	693	1	0.84509804	0.499252913	High	0.131452042
XR_001738215.1	358	1	1.556302501	0.505461188	High	0.078039053
XR_001738719.1	1737	1	1.278753601	0.503038397	High	0.09649819
NR_135581.1	613	1	1.602059991	0.505860616	High	0.075272048
XR_001737338.1	1064	1	0.77815125	0.498668519	High	0.137543196
XR_929754.1	494	1	1.431363764	0.504370568	High	0.08598683
NR_104149.1	204	1	1	0.50060509	High	0.118079929
XR_939717.2	2237	1	1.230448921	0.502616734	High	0.100014409
XR_001739080.1	3965	1	1.146128036	0.501880676	High	0.106374914
NR_028050.1	187	1	1.568201724	0.505565059	High	0.077312177
XR_001740266.1	227	1	1	0.50060509	High	0.118079929
XR_001746312.1	2543	1	1.079181246	0.501296282	High	0.111629067
XR_001740507.1	11655	0.992592593	1.462397998	0.501036278	High	0.114025435
XR_001745138.1	199	1	1.447158031	0.504508439	High	0.084949895
XR_001740167.1	1480	1	0.84509804	0.499252913	High	0.131452042
XR_001747007.1	2522	1	1.041392685	0.500966416	High	0.114675529
XR_244939.4	1959	1	0.84509804	0.499252913	High	0.131452042
XR_922930.2	2527	1	1.041392685	0.500966416	High	0.114675529
XR_001743546.1	1071	1	1.204119983	0.502386902	High	0.101969913
NR_135792.1	141	1	1.556302501	0.505461188	High	0.078039053
XR_001743770.1	2063	1	1.414973348	0.504227492	High	0.087072886
NR_040712.1	2028	1	0.602059991	0.497131376	High	0.15447345
XR_922965.1	551	1	1	0.50060509	High	0.118079929
XR_001737271.1	2907	1	1.301029996	0.503232853	High	0.094907585
XR_939672.2	542	1	1.672097858	0.506471993	High	0.071182499
XR_001737237.1	477	1	1.361727836	0.503762699	High	0.090671724
NR_073591.1	2163	1	1.230448921	0.502616734	High	0.100014409
XR_001742010.1	732	1	1.146128036	0.501880676	High	0.106374914
XR_001740208.1	2192	1	1.278753601	0.503038397	High	0.09649819
XR_939710.1	493	0.991304348	1.176091259	0.497910047	High	0.145732043
XR_001747046.1	3469	1	1.748188027	0.507136203	High	0.066935251
NR_110190.1	1831	1	1.301029996	0.503232853	High	0.094907585
XR_929856.2	1080	1	1.531478917	0.505244497	High	0.079572101
XR_946656.1	1310	1	1	0.50060509	High	0.118079929
NR_136158.1	770	0.995726496	1.113943352	0.499519808	High	0.128733074
XR_926249.2	1203	1	1.041392685	0.500966416	High	0.114675529
NR_047701.1	612	1	1.505149978	0.505014665	High	0.081222903
XR_001737167.1	572	1	0.84509804	0.499252913	High	0.131452042
XR_001746374.1	939	1	0.602059991	0.497131376	High	0.15447345
XR_001737322.1	314	1	0.954242509	0.500205661	High	0.121925808
XR_001737204.1	1223	1	1.301029996	0.503232853	High	0.094907585
XR_924187.2	564	1	1.397940009	0.504078804	High	0.088212366
XR_001742273.1	3864	1	1.278753601	0.503038397	High	0.09649819
XR_001741130.1	1281	1	1.322219295	0.503417819	High	0.093412608
XR_939653.1	268	1	1.176091259	0.502142232	High	0.104082081
XR_926267.1	3609	1	1.301029996	0.503232853	High	0.094907585
XR_001740028.1	982	0.99556541	0.954242509	0.498047341	High	0.144225958
NR_024526.2	1565	1	0.698970004	0.497977326	High	0.144992688
NR_111926.1	5453	1	1.113943352	0.501599728	High	0.108878125
XR_001741254.1	1713	1	1.662757832	0.506390462	High	0.071717797
XR_001745124.1	606	1	1.301029996	0.503232853	High	0.094907585
XR_001738757.1	270	1	1.146128036	0.501880676	High	0.106374914
XR_001737024.1	569	1	1.041392685	0.500966416	High	0.114675529
XR_925579.2	2617	0.994818653	1.079181246	0.498774513	High	0.136424341
XR_001740314.1	2169	1	1.361727836	0.503762699	High	0.090671724
XR_001740027.1	982	1	0.954242509	0.500205661	High	0.121925808
NR_135151.1	1923	1	1.230448921	0.502616734	High	0.100014409
XR_001738727.1	1968	1	1.079181246	0.501296282	High	0.111629067
XR_940512.2	1144	1	1.462397998	0.504641473	High	0.083958266
NR_135774.1	241	1	1.146128036	0.501880676	High	0.106374914
XR_001746333.1	3273	1	1.301029996	0.503232853	High	0.094907585
XR_001747066.1	696	1	1	0.50060509	High	0.118079929
XR_946795.2	3752	1	0.698970004	0.497977326	High	0.144992688
XR_001743128.1	686	1	0.903089987	0.499759139	High	0.126328318
XR_001738894.1	942	1	1.230448921	0.502616734	High	0.100014409
XR_001745771.1	2354	1	1.462397998	0.504641473	High	0.083958266
XR_001738451.1	1353	1	1.146128036	0.501880676	High	0.106374914
NR_049756.1	2912	1	1.041392685	0.500966416	High	0.114675529
XR_946531.1	811	1	1.477121255	0.504769996	High	0.083008537
XR_001738897.1	889	1	1.230448921	0.502616734	High	0.100014409
XR_001737280.1	433	1	1.397940009	0.504078804	High	0.088212366
XR_001740100.1	1612	1	1.041392685	0.500966416	High	0.114675529
XR_001737146.1	384	1	1.491361694	0.504894304	High	0.082097662
XR_001740162.1	921	1	1.643452676	0.506221943	High	0.072833998
XR_001746673.1	262	1	1.477121255	0.504769996	High	0.083008537
NR_073169.1	211	1	0.954242509	0.500205661	High	0.121925808
XR_001745748.1	171	1	1.447158031	0.504508439	High	0.084949895
XR_001745150.1	197	1	1.397940009	0.504078804	High	0.088212366
XR_926955.2	608	1	1.204119983	0.502386902	High	0.101969913
NR_104261.1	808	1	1.278753601	0.503038397	High	0.09649819
NR_073593.1	2162	1	1.230448921	0.502616734	High	0.100014409
XR_938708.2	1939	1	1.462397998	0.504641473	High	0.083958266
XR_946651.2	1767	1	1.301029996	0.503232853	High	0.094907585
XR_428341.2	2130	1	1.041392685	0.500966416	High	0.114675529
NR_033815.2	201	1	1.447158031	0.504508439	High	0.084949895
XR_001745773.1	2354	1	1.462397998	0.504641473	High	0.083958266
XR_001740401.1	1286	1	1.041392685	0.500966416	High	0.114675529
XR_001737032.1	1138	1	1.041392685	0.500966416	High	0.114675529
XR_926931.1	1699	1	1.531478917	0.505244497	High	0.079572101
NR_111975.1	1371	0.994152047	1.278753601	0.50019219	High	0.12205703
NR_111947.1	580.0123	1	0.602059991	0.497131376	High	0.15447345
XR_921967.2	1215	1	1.255272505	0.502833425	High	0.098195925
NR_033362.1	246	1	1.204119983	0.502386902	High	0.101969913
NR_136242.1	2519	1	0.698970004	0.497977326	High	0.144992688
XR_001737487.1	1266	1	1.113943352	0.501599728	High	0.108878125
XR_427108.3	1274	1	1.146128036	0.501880676	High	0.106374914
XR_001737561.1	405	1	1.431363764	0.504370568	High	0.08598683
NR_134467.1	377	1	1.146128036	0.501880676	High	0.106374914
NR_135152.1	1923	1	1.278753601	0.503038397	High	0.09649819
NR_136296.1	1799	1	1.342422681	0.503594179	High	0.092003458
XR_001744875.1	1976	1	0.954242509	0.500205661	High	0.121925808
XR_428504.1	631	1	1.977723605	0.509139874	High	0.055304942
XR_001737709.1	180	1	1.041392685	0.500966416	High	0.114675529
XR_949377.1	4208	1	1.041392685	0.500966416	High	0.114675529
XR_001742333.1	772	0.996810207	0.903089987	0.498206663	High	0.142491425
XR_426771.1	1057	1	1.041392685	0.500966416	High	0.114675529
XR_926052.2	541	1	0.602059991	0.497131376	High	0.15447345
XR_001746175.1	2337.0203	1	1.113943352	0.501599728	High	0.108878125
XR_001743539.1	2371	1	1.342422681	0.503594179	High	0.092003458
XR_001746331.1	318	1	1.301029996	0.503232853	High	0.094907585
XR_427548.3	803	1	1.079181246	0.501296282	High	0.111629067
NR_073594.1	2162	1	1.230448921	0.502616734	High	0.100014409
XR_001737091.1	1262	1	0.954242509	0.500205661	High	0.121925808
NR_045631.1	616	1	0.84509804	0.499252913	High	0.131452042
XR_001742005.1	771	1	1.322219295	0.503417819	High	0.093412608
NR_048567.1	198	1	0.84509804	0.499252913	High	0.131452042
NR_125356.1	2163	1	1.230448921	0.502616734	High	0.100014409
NR_027775.2	185	1	1.414973348	0.504227492	High	0.087072886
NR_135781.1	949	1	1.397940009	0.504078804	High	0.088212366
XR_001745751.1	1767	1	1.322219295	0.503417819	High	0.093412608
XR_001745192.1	1295	1	1.770852012	0.507334042	High	0.065708832
NR_136693.1	1503	1	0.903089987	0.499759139	High	0.126328318
XR_001737278.1	135	1	1.397940009	0.504078804	High	0.088212366
XR_001744620.1	4562	1	1.447158031	0.504508439	High	0.084949895
XR_001739031.1	7828	0.998742138	0.903089987	0.499146936	High	0.132542593
XR_001746251.1	4831	1	1.176091259	0.502142232	High	0.104082081
NR_103780.1	1256	1	1.146128036	0.501880676	High	0.106374914
XR_001738722.1	1737	1	1.255272505	0.502833425	High	0.098195925
XR_001739102.1	169	1	1.322219295	0.503417819	High	0.093412608
XR_001745592.1	644	1	1.579783597	0.50566616	High	0.076609637
XR_001737599.1	967	1	1.230448921	0.502616734	High	0.100014409
XR_001747130.1	1470	1	1.531478917	0.505244497	High	0.079572101
XR_948239.2	8663	1	1.361727836	0.503762699	High	0.090671724
XR_001747140.1	1532	1	1.041392685	0.500966416	High	0.114675529
XR_926954.2	608	1	1.204119983	0.502386902	High	0.101969913
XR_923011.2	1013	1	1.716003344	0.506855255	High	0.068707199
NR_045604.1	1968	1	0.903089987	0.499759139	High	0.126328318
XR_001744667.1	1043	1	1.447158031	0.504508439	High	0.084949895
XR_924943.2	1425	1	1.568201724	0.505565059	High	0.077312177
XR_001743731.1	1322	1	1.301029996	0.503232853	High	0.094907585
XR_924965.2	1713	1	1.643452676	0.506221943	High	0.072833998
XR_001746326.1	776	1	1.531478917	0.505244497	High	0.079572101
NR_133669.1	2471	1	1.255272505	0.502833425	High	0.098195925
XR_001742074.1	2021	1	1.204119983	0.502386902	High	0.101969913
XR_940367.2	531	1	1.301029996	0.503232853	High	0.094907585
XR_001744735.1	206	0.983050847	1.544068044	0.497105216	High	0.154773017
XR_001740503.1	11741	1	1.462397998	0.504641473	High	0.083958266
XR_001743262.1	2648	1	1.204119983	0.502386902	High	0.101969913
XR_428636.3	199	1	1.322219295	0.503417819	High	0.093412608
NR_111976.1	1371	0.997067449	1.204119983	0.500959625	High	0.114738861
XR_001745496.1	1367	1	1.505149978	0.505014665	High	0.081222903
XR_001739014.1	6607	0.993243243	1.462397998	0.501352951	High	0.111111586
XR_001740210.1	1267	1	1.278753601	0.503038397	High	0.09649819
XR_001746391.1	1345	1	1.079181246	0.501296282	High	0.111629067
XR_938747.2	3740	1	1.204119983	0.502386902	High	0.101969913
XR_001737410.1	5063	1	1.278753601	0.503038397	High	0.09649819
NR_136294.1	1597	1	1.342422681	0.503594179	High	0.092003458
XR_928481.2	1553	1	1.278753601	0.503038397	High	0.09649819
XR_426916.2	6478	1	1.041392685	0.500966416	High	0.114675529
NR_104226.1	908	1	1.079181246	0.501296282	High	0.111629067
XR_428088.3	928	1	1.204119983	0.502386902	High	0.101969913
XR_001743489.1	3446	1	1.531478917	0.505244497	High	0.079572101
XR_001737231.1	540	1	1.079181246	0.501296282	High	0.111629067
XR_001745470.1	1050	1	1.301029996	0.503232853	High	0.094907585
NR_133919.1	1930	1	1.204119983	0.502386902	High	0.101969913
XR_001738800.1	731	1	1.176091259	0.502142232	High	0.104082081
NR_126513.1	526	1	1.230448921	0.502616734	High	0.100014409
XR_001740067.1	5125	1	1.113943352	0.501599728	High	0.108878125
NR_135223.1	2135	1	1.322219295	0.503417819	High	0.093412608
NR_135605.1	6368	1	1.230448921	0.502616734	High	0.100014409
NR_046260.1	1795.9218	1	0.698970004	0.497977326	High	0.144992688
NR_136752.1	3228	1	1.342422681	0.503594179	High	0.092003458
XR_940402.1	793	1	1.176091259	0.502142232	High	0.104082081
XR_001737474.1	2301	1	1.041392685	0.500966416	High	0.114675529
XR_001746414.1	1521	1	0.84509804	0.499252913	High	0.131452042
XR_939700.2	1634	1	1.380211242	0.503924045	High	0.089410135
XR_001740286.1	658	1	1.079181246	0.501296282	High	0.111629067
XR_001737906.1	1325	1	1.278753601	0.503038397	High	0.09649819
XR_001737321.1	1126	1	1.301029996	0.503232853	High	0.094907585
XR_922670.1	671	1	1.278753601	0.503038397	High	0.09649819
XR_001738976.1	1612	1	1.255272505	0.502833425	High	0.098195925
XR_001738996.1	945	1	0.903089987	0.499759139	High	0.126328318
NR_073580.1	2162	1	1.230448921	0.502616734	High	0.100014409
NR_130168.1	2710	1	1.342422681	0.503594179	High	0.092003458
NR_000029.3	1131	1	0.903089987	0.499759139	High	0.126328318
NR_028034.3	3052	1	1.342422681	0.503594179	High	0.092003458
NR_111919.1	7952	1	0.954242509	0.500205661	High	0.121925808
XR_930520.2	813	1	1.447158031	0.504508439	High	0.084949895
NR_125717.1	560	1	1.397940009	0.504078804	High	0.088212366
XR_001737249.1	1259	1	1.431363764	0.504370568	High	0.08598683
NR_103781.1	1054	1	1.146128036	0.501880676	High	0.106374914
XR_001741989.1	3041	1	1.380211242	0.503924045	High	0.089410135
XR_001742270.1	1016	1	1.113943352	0.501599728	High	0.108878125
NR_073104.1	4801	1	1	0.50060509	High	0.118079929
XR_001737294.1	725	1	1.361727836	0.503762699	High	0.090671724
XR_001737504.1	1866	1	1.301029996	0.503232853	High	0.094907585
NR_047563.1	2086	1	1.079181246	0.501296282	High	0.111629067
NR_134880.1	1245	1	1.301029996	0.503232853	High	0.094907585
XR_001745593.1	1040	1	1.579783597	0.50566616	High	0.076609637
XR_001737502.1	2565	1	1.301029996	0.503232853	High	0.094907585
XR_001747096.1	376	1	1.230448921	0.502616734	High	0.100014409
XR_940494.2	1827	1	1.204119983	0.502386902	High	0.101969913
XR_001737584.1	151	1	1.079181246	0.501296282	High	0.111629067
XR_001738212.1	3063	1	1.491361694	0.504894304	High	0.082097662
XR_924032.2	349	1	0.84509804	0.499252913	High	0.131452042
NR_134955.1	1466	1	1.462397998	0.504641473	High	0.083958266
NR_024610.2	359	0.995694295	1.041392685	0.498870824	High	0.135413121
NR_109907.1	4873	1	1.204119983	0.502386902	High	0.101969913
NR_134527.1	158	0.99744898	1.079181246	0.500054697	High	0.12340203
XR_921723.2	971	1	0.698970004	0.497977326	High	0.144992688
XR_001737061.1	305	1	1.531478917	0.505244497	High	0.079572101
XR_001745563.1	2372	1	1.62324929	0.506045582	High	0.074016327
XR_001740291.1	541	1	1.612783857	0.505954227	High	0.074634515
XR_001745144.1	198	1	1.447158031	0.504508439	High	0.084949895
XR_922661.1	744	1	1.230448921	0.502616734	High	0.100014409
NR_038335.1	495	0.997058824	0.77815125	0.497237044	High	0.153267296
NR_047653.1	876	1	1.69019608	0.506629977	High	0.070153989
NR_047678.1	532	0.997601918	0.903089987	0.498591989	High	0.138354902
XR_930518.2	1527	1	1.447158031	0.504508439	High	0.084949895
XR_001738718.1	3918	1	1.278753601	0.503038397	High	0.09649819
XR_001738915.1	2137	1	0.84509804	0.499252913	High	0.131452042
XR_001747192.1	4762	1	1.230448921	0.502616734	High	0.100014409
XR_001745526.1	1133	0.996610169	1.113943352	0.499949894	High	0.124434193
XR_922656.1	1248	1	0.954242509	0.500205661	High	0.121925808
XR_001741238.1	1054	1	1.113943352	0.501599728	High	0.108878125
XR_001746213.1	3288	1	1.176091259	0.502142232	High	0.104082081
XR_001736982.1	3033	1	1.301029996	0.503232853	High	0.094907585
XR_945805.1	790	1	1.301029996	0.503232853	High	0.094907585
NR_130948.1	364	1	1.361727836	0.503762699	High	0.090671724
NR_136558.1	485	1	1.176091259	0.502142232	High	0.104082081
NR_135143.1	949	0.99751861	1.397940009	0.502871108	High	0.097882172
XR_001738812.1	107	1	1.806179974	0.507642428	High	0.063831956
XR_001736926.1	1769	0.993055556	1.146128036	0.498500806	High	0.139326292
NR_046258.1	1795.9218	1	0.77815125	0.498668519	High	0.137543196
XR_940467.2	1055	1	1.176091259	0.502142232	High	0.104082081
XR_001737381.1	1560	1	1.361727836	0.503762699	High	0.090671724
XR_001741308.1	3172	0.993589744	1.301029996	0.500112973	High	0.122830697
NR_104440.2	160	0.996384671	1.176091259	0.500382647	High	0.120210986
XR_001743556.1	7434	1	1.342422681	0.503594179	High	0.092003458
NR_136620.1	901	1	1.041392685	0.500966416	High	0.114675529
XR_001743479.1	3446	1	1.531478917	0.505244497	High	0.079572101
XR_001743223.1	2022	1	1.380211242	0.503924045	High	0.089410135
XR_001743771.1	3360	1	1.414973348	0.504227492	High	0.087072886
XR_001738866.1	2650	1	1.255272505	0.502833425	High	0.098195925
NR_104612.1	566	1	1.301029996	0.503232853	High	0.094907585
XR_942949.2	777	1	0.698970004	0.497977326	High	0.144992688
XR_001738775.1	846	1	1.380211242	0.503924045	High	0.089410135
XR_001745772.1	2354	1	1.462397998	0.504641473	High	0.083958266
XR_922657.2	546	1	1.361727836	0.503762699	High	0.090671724
XR_001744803.1	2056	1	1.301029996	0.503232853	High	0.094907585
NR_047668.1	2142	1	0.84509804	0.499252913	High	0.131452042
XR_001742384.1	2599	1	1.380211242	0.503924045	High	0.089410135
XR_001742104.1	470	1	1.301029996	0.503232853	High	0.094907585
XR_939714.2	2266	1	1.414973348	0.504227492	High	0.087072886
XR_001739596.1	328	1	1.431363764	0.504370568	High	0.08598683
XR_001737251.1	957	1	1.431363764	0.504370568	High	0.08598683
XR_001738748.1	411	1	0.77815125	0.498668519	High	0.137543196
NR_136692.1	1503	1	0.903089987	0.499759139	High	0.126328318
NR_135664.1	1637	1	1.505149978	0.505014665	High	0.081222903
XR_925302.1	963	1	1.698970004	0.506706567	High	0.069659504
NR_047677.1	2067	0.993704092	0.903089987	0.496694912	High	0.159521777
XR_922879.2	1039	1	1.204119983	0.502386902	High	0.101969913
XR_001738654.1	3108	1	1.431363764	0.504370568	High	0.08598683
XR_001746202.1	4163	1	1.531478917	0.505244497	High	0.079572101
XR_001738651.1	1039	1	1.204119983	0.502386902	High	0.101969913
XR_001747173.1	1137	1	1.113943352	0.501599728	High	0.108878125
XR_001740344.1	1047	1	1.255272505	0.502833425	High	0.098195925
NR_131337.1	3247	0.996969697	1.041392685	0.499491564	High	0.129018952
XR_001744829.1	233	1	0.954242509	0.500205661	High	0.121925808
XR_427543.3	1102	1	1.230448921	0.502616734	High	0.100014409
NR_027690.1	2434	1	0.954242509	0.500205661	High	0.121925808
NR_073004.1	1398	1	1.380211242	0.503924045	High	0.089410135
XR_001738211.1	223	1	1.491361694	0.504894304	High	0.082097662
XR_001743302.1	245	1	1.079181246	0.501296282	High	0.111629067
XR_001737421.1	2978	1	1.462397998	0.504641473	High	0.083958266
XR_001738721.1	4699	1	1.380211242	0.503924045	High	0.089410135
XR_948294.2	317	1	1.477121255	0.504769996	High	0.083008537
XR_001740520.1	6719	1	1.342422681	0.503594179	High	0.092003458
XR_001747214.1	440	1	1.079181246	0.501296282	High	0.111629067
XR_001737496.1	4117	1	1.204119983	0.502386902	High	0.101969913
XR_001744825.1	3252	1	1.397940009	0.504078804	High	0.088212366
XR_001745901.1	2100	1	1.342422681	0.503594179	High	0.092003458
XR_001737328.1	443	1	1.301029996	0.503232853	High	0.094907585
NR_073059.1	820	1	0.602059991	0.497131376	High	0.15447345
[truncated: 205 more rows]
