# Supplementary material for: A New Machine Learning-Based Framework for Mapping Uncertainty Analysis in RNA-Seq Read Alignment and Gene Expression Estimation
Source: Front Genet. 2018 Aug 14;9:313. doi: 10.3389/fgene.2018.00313 (PMC6102479; doi:10.3389/fgene.2018.00313)
Supplement: Supplementary file 3 [file Data_Sheet_3.CSV]

Gene ID	D1	D2	D3	D-score	Category	Alternative Likelihood
XR_387191.3	3082	1	1.113943352	0.503198766	High	0.111352916
XR_001783017.1	250	1	0.903089987	0.501102928	High	0.133097335
NR_104289.1	1931	1	0.84509804	0.5005265	High	0.139558861
XR_001783064.1	3099	1	1.69019608	0.508926596	High	0.065121224
XR_001784660.1	399	1	1	0.502066193	High	0.122765109
NR_102725.1	746.977	1	1.322219295	0.505268985	High	0.09249495
XR_001782360.1	994	1	1.041392685	0.502477627	High	0.118528023
NR_027864.1	4464	1	1.146128036	0.503518675	High	0.108271508
XR_866225.2	771	1	1.146128036	0.503518675	High	0.108271508
XR_388364.1	686	1	1.146128036	0.503518675	High	0.108271508
NR_131219.1	2588	0.997858672	1	0.501023283	High	0.133977657
XR_380962.1	3585	1	0.698970004	0.499074018	High	0.156773978
XR_374493.2	2002	0.992424242	0.84509804	0.49683681	High	0.18591298
XR_001781122.1	615	1	0.84509804	0.5005265	High	0.139558861
XR_882031.2	1321	1	1.041392685	0.502477627	High	0.118528023
XR_001781473.1	1079	1	0.77815125	0.499861063	High	0.147279454
XR_382799.2	2272	1	1.176091259	0.503816503	High	0.10545839
XR_001783747.1	1385	0.988372093	1.176091259	0.498153258	High	0.168381891
XR_001781145.1	1756	1	0.903089987	0.501102928	High	0.133097335
XR_388336.1	2208	1	1	0.502066193	High	0.122765109
XR_377486.2	1383	1	1.146128036	0.503518675	High	0.108271508
XR_869979.2	1963	1	0.477121255	0.496868889	High	0.185472777
XR_001782362.1	862	1	1.041392685	0.502477627	High	0.118528023
XR_001785079.1	2860	1	1.176091259	0.503816503	High	0.10545839
XR_001784723.1	1660	1	1.477121255	0.506808677	High	0.080082341
XR_001781551.1	186	1	0.903089987	0.501102928	High	0.133097335
XR_001782078.1	3517	1	0.954242509	0.501611373	High	0.12757134
XR_001779559.1	2313	1	1.079181246	0.502853238	High	0.114751053
XR_001782107.1	3443	1	1.322219295	0.505268985	High	0.09249495
XR_391179.3	768	1	0.698970004	0.499074018	High	0.156773978
XR_376841.3	3225	1	1.176091259	0.503816503	High	0.10545839
XR_001779976.1	4957	1	1.903089987	0.511042717	High	0.052435635
NR_136941.1	1118	1	0.903089987	0.501102928	High	0.133097335
XR_881691.2	2073	0.99719888	0.77815125	0.498496808	High	0.163987707
NR_102292.1	1928	1	0.77815125	0.499861063	High	0.147279454
XR_001781907.1	2651	1	1.113943352	0.503198766	High	0.111352916
NR_126153.1	1837	1	1	0.502066193	High	0.122765109
XR_001779860.1	239	1	1.431363764	0.506353858	High	0.083610261
XR_876539.2	559	1	0.84509804	0.5005265	High	0.139558861
XR_869989.2	588	1	0.84509804	0.5005265	High	0.139558861
XR_001780786.1	1036	1	1.113943352	0.503198766	High	0.111352916
XR_001783770.1	2117	1	1.113943352	0.503198766	High	0.111352916
XR_876517.1	1541	1	1.643452676	0.508461977	High	0.068202082
XR_001779831.1	234	1	1.113943352	0.503198766	High	0.111352916
XR_374072.3	771	0.991701245	2.056904851	0.508529786	High	0.067745559
NR_108102.1	175	1	0.698970004	0.499074018	High	0.156773978
XR_882018.2	529	1	1.447158031	0.506510849	High	0.082379552
XR_378283.3	194	1	0.954242509	0.501611373	High	0.12757134
XR_001778811.1	1213	1	1.146128036	0.503518675	High	0.108271508
XR_001782126.1	913	1	1	0.502066193	High	0.122765109
XR_379435.2	615	1	0.698970004	0.499074018	High	0.156773978
XR_865798.1	2408	1	0.77815125	0.499861063	High	0.147279454
XR_865795.1	2408	1	0.77815125	0.499861063	High	0.147279454
XR_001780225.1	907	1	0.698970004	0.499074018	High	0.156773978
XR_388491.3	2861	1	1	0.502066193	High	0.122765109
XR_001783711.1	2319	1	1.568201724	0.507713998	High	0.073396608
XR_001781823.1	816	0.997757848	1.556302501	0.506503706	High	0.08243525
XR_001780495.1	784	1	1.079181246	0.502853238	High	0.114751053
XR_001783777.1	7173	1	1.176091259	0.503816503	High	0.10545839
XR_001781874.1	5648	1	1.278753601	0.504836945	High	0.096221295
XR_001779503.1	1216	1	1.322219295	0.505268985	High	0.09249495
XR_388488.2	2275	1	1.414973348	0.50619094	High	0.084901976
XR_387745.3	1571	0.999354283	0.954242509	0.501296884	High	0.130970212
XR_379870.2	2865	1	1.146128036	0.503518675	High	0.108271508
XR_001783674.1	2350	0.990196078	1.146128036	0.498743782	High	0.160875179
XR_001783187.1	807	1	1	0.502066193	High	0.122765109
XR_001781841.1	1462	1	0.77815125	0.499861063	High	0.147279454
XR_001779994.1	4957	0.977011494	1.949390007	0.500306628	High	0.142078836
NR_102723.1	405	1	0.77815125	0.499861063	High	0.147279454
XR_001784159.1	9636	1	0.954242509	0.501611373	High	0.12757134
XR_001783517.1	2422	1	0.698970004	0.499074018	High	0.156773978
XR_876381.2	484	1	1.342422681	0.505469802	High	0.090799701
XR_001782601.1	2157	1	1.322219295	0.505268985	High	0.09249495
XR_001778447.1	672	1	0.77815125	0.499861063	High	0.147279454
XR_386479.1	1052	1	0.903089987	0.501102928	High	0.133097335
XR_388544.3	226	1	1.176091259	0.503816503	High	0.10545839
XR_001779857.1	471	1	1.176091259	0.503816503	High	0.10545839
XR_872399.2	1164	1	1.278753601	0.504836945	High	0.096221295
XR_001781543.1	3858	0.99389002	0.903089987	0.498127129	High	0.168719161
XR_106205.4	531	1	0.954242509	0.501611373	High	0.12757134
XR_868550.2	1278	1	0.954242509	0.501611373	High	0.12757134
XR_870761.2	403	0.995614035	1.322219295	0.503132848	High	0.111995566
XR_001782337.1	1100	1	1.643452676	0.508461977	High	0.068202082
XR_001784639.1	219	1	1.176091259	0.503816503	High	0.10545839
XR_867136.2	1255	1	1.079181246	0.502853238	High	0.114751053
XR_875263.2	9637	1	1.113943352	0.503198766	High	0.111352916
XR_388314.3	301	1	0.698970004	0.499074018	High	0.156773978
XR_387045.3	3162	1	1.230448921	0.504356807	High	0.100490646
XR_001781490.1	2445	1	1.041392685	0.502477627	High	0.118528023
NR_122078.1	1837	1	0.954242509	0.501611373	High	0.12757134
XR_374509.2	1864	0.997630332	1.113943352	0.502044645	High	0.12298991
XR_001782774.1	827	1	1.176091259	0.503816503	High	0.10545839
XR_001780058.1	5229	1	0.954242509	0.501611373	High	0.12757134
NR_104438.1	8850	1	1.113943352	0.503198766	High	0.111352916
XR_879198.2	512	1	1.176091259	0.503816503	High	0.10545839
XR_001785518.1	1469	1	0.77815125	0.499861063	High	0.147279454
XR_001783203.1	1797	1	1.278753601	0.504836945	High	0.096221295
NR_028448.1	948	1	1	0.502066193	High	0.122765109
XR_388371.3	4600	1	1	0.502066193	High	0.122765109
XR_001784611.1	2092	1	1.653212514	0.508558987	High	0.06754969
XR_391097.2	265	1	1	0.502066193	High	0.122765109
XR_001780406.1	1503	1	0.77815125	0.499861063	High	0.147279454
XR_386375.3	472	1	1.113943352	0.503198766	High	0.111352916
XR_001780412.1	951	1	1.342422681	0.505469802	High	0.090799701
XR_879447.2	450	1	1.113943352	0.503198766	High	0.111352916
XR_001782886.1	1012	1	1.255272505	0.504603548	High	0.098279691
XR_001779885.1	1687	1	1.079181246	0.502853238	High	0.114751053
XR_872397.2	1164	1	1.278753601	0.504836945	High	0.096221295
XR_001785547.1	1215	1	1.342422681	0.505469802	High	0.090799701
XR_001781549.1	3219	1	1.176091259	0.503816503	High	0.10545839
XR_866010.2	2111	1	1.278753601	0.504836945	High	0.096221295
NR_028094.1	878	0.993506494	1.079181246	0.499690646	High	0.14930187
XR_001782358.1	375	1	1.041392685	0.502477627	High	0.118528023
XR_865932.2	1441	1	1.278753601	0.504836945	High	0.096221295
NR_126538.1	2079	1	0.954242509	0.501611373	High	0.12757134
XR_865934.2	1441	1	1.278753601	0.504836945	High	0.096221295
XR_001784103.1	2650	0.995429616	1.681241237	0.506611631	High	0.081596709
XR_379016.2	3201	1	0.698970004	0.499074018	High	0.156773978
XR_001781057.1	3557	1	0.698970004	0.499074018	High	0.156773978
XR_001782395.1	1823	1	1.041392685	0.502477627	High	0.118528023
NR_015347.1	1537.074	1	1.079181246	0.502853238	High	0.114751053
XR_382737.3	7606	1	1.204119983	0.504095102	High	0.102875103
XR_001783771.1	2117	0.989655172	1.113943352	0.49816043	High	0.168289381
XR_374108.3	1025	1	1.278753601	0.504836945	High	0.096221295
XR_001783772.1	3561	1	1.113943352	0.503198766	High	0.111352916
XR_388430.3	679	1	1.146128036	0.503518675	High	0.108271508
XR_867925.2	3532	1	1.643452676	0.508461977	High	0.068202082
XR_378234.3	3586	1	1.568201724	0.507713998	High	0.073396608
XR_001783211.1	1575	1	0.903089987	0.501102928	High	0.133097335
XR_387396.2	5614	1	0.903089987	0.501102928	High	0.133097335
XR_373605.3	903	0.995450409	0.77815125	0.497645235	High	0.175017194
XR_001783150.1	278	1	1.278753601	0.504836945	High	0.096221295
XR_001783704.1	1421	1	1.079181246	0.502853238	High	0.114751053
XR_377500.3	833	1	1	0.502066193	High	0.122765109
XR_001784360.1	3533	1	1.672097858	0.508746704	High	0.066301012
XR_875261.2	9637	0.991058122	1.113943352	0.498843722	High	0.1596267
XR_001784161.1	3660	1	1.113943352	0.503198766	High	0.111352916
XR_878030.2	542	1	1.146128036	0.503518675	High	0.108271508
XR_001781027.1	1349	1	1.176091259	0.503816503	High	0.10545839
XR_001779929.1	1674	1	0.77815125	0.499861063	High	0.147279454
XR_374084.3	475	1	0.698970004	0.499074018	High	0.156773978
XR_378256.3	2593	1	1.477121255	0.506808677	High	0.080082341
XR_001781343.1	238	1	1.447158031	0.506510849	High	0.082379552
NR_104375.1	847	1	1.146128036	0.503518675	High	0.108271508
XR_870541.2	952	0.990566038	1.230448921	0.499762098	High	0.148451671
XR_391324.3	770	1	1.113943352	0.503198766	High	0.111352916
XR_866030.1	1575	1	0.903089987	0.501102928	High	0.133097335
XR_379873.3	6999	1	1.491361694	0.506950224	High	0.079007685
XR_389958.3	3070	1	1	0.502066193	High	0.122765109
XR_001779990.1	3879	1	1.924279286	0.511253334	High	0.051288628
XR_001784120.1	2086	1	0.954242509	0.501611373	High	0.12757134
XR_879601.2	2046.9086	1	1	0.502066193	High	0.122765109
NR_110351.1	352	1	1.255272505	0.504603548	High	0.098279691
XR_001783557.1	1300	1	1.342422681	0.505469802	High	0.090799701
XR_001779026.1	1352	1	1.556302501	0.507595722	High	0.074245005
XR_874083.2	367	1	2.06069784	0.512609306	High	0.044374534
XR_375610.2	706	1	1.079181246	0.502853238	High	0.114751053
XR_001784304.1	6536	0.993055556	1.653212514	0.505176772	High	0.093281189
NR_102343.1	3104	0.992537313	1.113943352	0.499564146	High	0.150815047
XR_388319.3	471	1	1.176091259	0.503816503	High	0.10545839
XR_383616.1	856	1	0.698970004	0.499074018	High	0.156773978
XR_001784125.1	3967	1	1.531478917	0.507348981	High	0.076038972
NR_131029.1	737	1	0.77815125	0.499861063	High	0.147279454
NR_040456.1	4347.1304	1	0.477121255	0.496868889	High	0.185472777
XR_379031.3	535	1	1.301029996	0.505058368	High	0.094297966
XR_870543.2	952	1	1.230448921	0.504356807	High	0.100490646
XR_001780026.1	2861	1	1	0.502066193	High	0.122765109
XR_001779048.1	1218	1	1.204119983	0.504095102	High	0.102875103
XR_001783066.1	2818	1	1.707570176	0.509099291	High	0.064004031
XR_001781833.1	6255	1	1.431363764	0.506353858	High	0.083610261
NR_029425.1	185	1	0.84509804	0.5005265	High	0.139558861
XR_001779944.1	2323	1	1.041392685	0.502477627	High	0.118528023
XR_386485.2	6552	1	1.278753601	0.504836945	High	0.096221295
XR_001778342.1	3844	1	1.278753601	0.504836945	High	0.096221295
XR_001780035.1	559	1	0.698970004	0.499074018	High	0.156773978
XR_001780442.1	3550	1	1.301029996	0.505058368	High	0.094297966
XR_379108.2	1453	1	1.041392685	0.502477627	High	0.118528023
XR_001783374.1	2470	1	1.380211242	0.505845412	High	0.08769097
XR_001781801.1	7005	0.993562232	1.414973348	0.503055496	High	0.112753079
XR_001784305.1	6098	0.998171846	1.531478917	0.506458599	High	0.082787637
XR_001780467.1	10840	0.977637336	1.72427587	0.498373851	High	0.16555177
XR_001783042.1	1346	1	1.301029996	0.505058368	High	0.094297966
XR_866976.2	1276	1	1.662757832	0.508653866	High	0.066916312
XR_868865.2	645	0.998196573	1.322219295	0.504390645	High	0.100185299
XR_380370.1	1913	1	1.380211242	0.505845412	High	0.08769097
XR_001783418.1	6135	1	1.041392685	0.502477627	High	0.118528023
NR_121195.1	2362	1	0.77815125	0.499861063	High	0.147279454
XR_001781517.1	3369	1	0.903089987	0.501102928	High	0.133097335
XR_867865.2	1787	1	1.146128036	0.503518675	High	0.108271508
XR_001783151.1	1025	1	1.278753601	0.504836945	High	0.096221295
XR_391135.3	521	1	0.84509804	0.5005265	High	0.139558861
XR_874842.1	428	1	1.041392685	0.502477627	High	0.118528023
XR_001779212.1	2806	1	1.146128036	0.503518675	High	0.108271508
XR_001779108.1	2861	1	1.204119983	0.504095102	High	0.102875103
NR_073438.1	1307	1	0.84509804	0.5005265	High	0.139558861
XR_001783013.1	807	1	1.041392685	0.502477627	High	0.118528023
XR_001782657.1	234	1	0.84509804	0.5005265	High	0.139558861
XR_870827.1	129	1	0.84509804	0.5005265	High	0.139558861
XR_001779970.1	1019	0.985074627	1.342422681	0.498200562	High	0.16777239
NR_104337.1	772	1	0.84509804	0.5005265	High	0.139558861
XR_373606.3	903	0.998175182	0.77815125	0.498972306	High	0.158029747
XR_001780785.1	903	1	1.113943352	0.503198766	High	0.111352916
XR_001784192.1	330	1	1.568201724	0.507713998	High	0.073396608
XR_865964.1	377	1	0.84509804	0.5005265	High	0.139558861
XR_383352.2	1434	1	0.698970004	0.499074018	High	0.156773978
XR_001780561.1	468	1	1.414973348	0.50619094	High	0.084901976
NR_028097.1	878	0.993506494	1.079181246	0.499690646	High	0.14930187
XR_001785569.1	3085	1	1.230448921	0.504356807	High	0.100490646
XR_391370.3	1094	1	1.079181246	0.502853238	High	0.114751053
XR_385337.2	1368	1	0.903089987	0.501102928	High	0.133097335
XR_001779916.1	184	1	0.84509804	0.5005265	High	0.139558861
XR_001785171.1	1915	1	1.380211242	0.505845412	High	0.08769097
XR_378794.3	3176	0.991596639	1.079181246	0.498760472	High	0.160666233
XR_001778406.1	1109	1	1.041392685	0.502477627	High	0.118528023
XR_001784180.1	262	1	0.602059991	0.498110753	High	0.16893076
XR_374094.2	441	1	1.204119983	0.504095102	High	0.102875103
XR_874409.2	3043	1	0.954242509	0.501611373	High	0.12757134
XR_001783183.1	1255	1	1.079181246	0.502853238	High	0.114751053
XR_869001.2	1585	1	0.84509804	0.5005265	High	0.139558861
XR_878264.2	782	1	1.380211242	0.505845412	High	0.08769097
XR_870621.1	2861	1	1.176091259	0.503816503	High	0.10545839
XR_390448.2	6814	1	0.84509804	0.5005265	High	0.139558861
XR_001785487.1	4237	0.993421053	1.255272505	0.501399343	High	0.129856068
XR_385375.3	979	1	0.954242509	0.501611373	High	0.12757134
XR_001784659.1	1744	1	1.079181246	0.502853238	High	0.114751053
XR_381550.2	1025	1	1.113943352	0.503198766	High	0.111352916
XR_376318.2	1580	1	1.176091259	0.503816503	High	0.10545839
XR_869980.2	1963	1	0.477121255	0.496868889	High	0.185472777
XR_869734.2	2593	1	1.477121255	0.506808677	High	0.080082341
XR_001782384.1	2557	1	1.255272505	0.504603548	High	0.098279691
XR_001784301.1	241	1	0.954242509	0.501611373	High	0.12757134
XR_001778994.1	2008	1	1.041392685	0.502477627	High	0.118528023
XR_387200.3	2286	1	1.301029996	0.505058368	High	0.094297966
XR_379848.2	1994	1	1.041392685	0.502477627	High	0.118528023
NR_046280.1	132	1	1.041392685	0.502477627	High	0.118528023
XR_379940.2	430	1	0.698970004	0.499074018	High	0.156773978
XR_001781836.1	6255	0.985507246	1.431363764	0.49929532	High	0.154064481
XR_377291.3	1976	1	1.230448921	0.504356807	High	0.100490646
XR_001781195.1	2773	1	0.698970004	0.499074018	High	0.156773978
XR_001783421.1	6135	1	1.041392685	0.502477627	High	0.118528023
XR_881347.2	908	1	0.84509804	0.5005265	High	0.139558861
XR_001780556.1	1225	1	1.230448921	0.504356807	High	0.100490646
XR_381549.2	1126	1	1.113943352	0.503198766	High	0.111352916
XR_386527.2	621	1	0.954242509	0.501611373	High	0.12757134
XR_001779933.1	638	1	0.903089987	0.501102928	High	0.133097335
XR_001779945.1	2154	1	2.465382851	0.516631789	High	0.028173138
XR_001778427.1	1214	1	0.903089987	0.501102928	High	0.133097335
XR_389738.3	1144	1	1.113943352	0.503198766	High	0.111352916
XR_001779109.1	2861	1	1.204119983	0.504095102	High	0.102875103
XR_001778800.1	390	1	1.255272505	0.504603548	High	0.098279691
NR_045109.2	1438	1	0.77815125	0.499861063	High	0.147279454
XR_386486.3	847	1	0.698970004	0.499074018	High	0.156773978
XR_001782090.1	2184	1	1.113943352	0.503198766	High	0.111352916
XR_001783048.1	1525	0.985507246	1.146128036	0.496460137	High	0.191130302
XR_879852.1	1704	1	1.146128036	0.503518675	High	0.108271508
XR_375601.3	1066	1	1.462397998	0.506662331	High	0.081205014
XR_001778496.1	3511	1	0.954242509	0.501611373	High	0.12757134
XR_388415.2	2132	1	0.903089987	0.501102928	High	0.133097335
XR_374517.2	4513	0.991001125	1	0.497683389	High	0.174513173
XR_384033.2	1790	0.993670886	0.954242509	0.498528847	High	0.163581736
XR_374178.3	623	1	0.903089987	0.501102928	High	0.133097335
XR_001780500.1	1687	1	1.51851394	0.507220112	High	0.076988959
XR_882033.1	3965	1	1.146128036	0.503518675	High	0.108271508
XR_383189.2	1183	0.995614035	0.903089987	0.498966791	High	0.158098015
XR_001778399.1	1881	1	1.414973348	0.50619094	High	0.084901976
XR_001780028.1	1531	1	1.079181246	0.502853238	High	0.114751053
XR_381431.3	324	1	1.322219295	0.505268985	High	0.09249495
XR_380371.2	639	1	1.380211242	0.505845412	High	0.08769097
XR_872208.2	554	1	1	0.502066193	High	0.122765109
XR_001785477.1	2447	1	1.278753601	0.504836945	High	0.096221295
XR_001781089.1	2591	1	1.176091259	0.503816503	High	0.10545839
XR_001780763.1	2042	1	1.342422681	0.505469802	High	0.090799701
XR_001781581.1	2109	1	1.113943352	0.503198766	High	0.111352916
XR_381755.1	1949	1	0.477121255	0.496868889	High	0.185472777
XR_866021.1	244	1	1.176091259	0.503816503	High	0.10545839
XR_001784677.1	3051	1	1.113943352	0.503198766	High	0.111352916
XR_382744.3	1191	1	0.954242509	0.501611373	High	0.12757134
XR_380067.2	1313	1	1.322219295	0.505268985	High	0.09249495
XR_001780740.1	1099	1	0.954242509	0.501611373	High	0.12757134
XR_001778147.1	179	1	0.77815125	0.499861063	High	0.147279454
XR_870458.2	3198	1	0.698970004	0.499074018	High	0.156773978
NR_029418.1	1750	1	1.041392685	0.502477627	High	0.118528023
XR_380988.3	2402	1	1.544068044	0.507474114	High	0.075125091
XR_001779931.1	289	1	0.84509804	0.5005265	High	0.139558861
XR_001781815.1	1873	0.990566038	1	0.497471485	High	0.177324113
XR_385342.1	1207	1	1.643452676	0.508461977	High	0.068202082
XR_877424.1	417	1	1.230448921	0.504356807	High	0.100490646
XR_375404.2	1184	1	0.77815125	0.499861063	High	0.147279454
XR_001784734.1	1233	1	1	0.502066193	High	0.122765109
XR_001785119.1	3268	1	1.113943352	0.503198766	High	0.111352916
XR_882037.2	2127	1	1.204119983	0.504095102	High	0.102875103
XR_001778855.1	1937	1	1.414973348	0.50619094	High	0.084901976
NR_027853.1	1183	1	0.602059991	0.498110753	High	0.16893076
XR_375592.1	1074	1	0.954242509	0.501611373	High	0.12757134
XR_378220.3	3429	1	1.301029996	0.505058368	High	0.094297966
XR_385395.2	354	1	0.698970004	0.499074018	High	0.156773978
XR_380428.3	2721	1	0.954242509	0.501611373	High	0.12757134
XR_001783720.1	2182	1	1	0.502066193	High	0.122765109
XR_001780765.1	2042	1	1.342422681	0.505469802	High	0.090799701
XR_868999.1	205	1	0.84509804	0.5005265	High	0.139558861
XR_001783782.1	1556	1	1.462397998	0.506662331	High	0.081205014
XR_001781804.1	6440	0.994604317	1.397940009	0.503393724	High	0.109467668
XR_001780498.1	1201	1	1.278753601	0.504836945	High	0.096221295
XR_388683.3	907	1	0.698970004	0.499074018	High	0.156773978
XR_001785111.1	661	1	1.079181246	0.502853238	High	0.114751053
XR_001783726.1	1667	1	1.431363764	0.506353858	High	0.083610261
NR_130971.1	190	0.98540146	1.591064607	0.500831191	High	0.136117291
XR_391023.2	1444	1	1.380211242	0.505845412	High	0.08769097
NR_131954.1	324	1	1.113943352	0.503198766	High	0.111352916
XR_876527.1	1897	1	0.698970004	0.499074018	High	0.156773978
XR_876974.1	1648	1	0.698970004	0.499074018	High	0.156773978
XR_384935.3	6440	1	1.380211242	0.505845412	High	0.08769097
XR_867239.2	1290	1	0.77815125	0.499861063	High	0.147279454
XR_001782609.1	2346	1	1.342422681	0.505469802	High	0.090799701
XR_001784194.1	330	0.985074627	1.556302501	0.500326482	High	0.141850031
XR_876562.2	5275	1	1	0.502066193	High	0.122765109
XR_001779439.1	1727	1	1.505149978	0.507087277	High	0.077977594
XR_001782938.1	1843	0.994219653	1.62324929	0.505445904	High	0.091000221
NR_104383.1	1192	1	0.698970004	0.499074018	High	0.156773978
XR_867891.2	5801	0.992907801	1.041392685	0.49902345	High	0.15739749
NR_105819.1	123	1	0.903089987	0.501102928	High	0.133097335
XR_001779952.1	3705	1	1.079181246	0.502853238	High	0.114751053
XR_387565.3	244	1	0.698970004	0.499074018	High	0.156773978
NR_110967.1	1217	1	0.84509804	0.5005265	High	0.139558861
XR_001782389.1	3373	0.997613365	1.591064607	0.506778866	High	0.080310079
XR_001784720.1	1660	1	1.477121255	0.506808677	High	0.080082341
NR_110966.1	1215	1	0.84509804	0.5005265	High	0.139558861
XR_001784726.1	1850	1	0.77815125	0.499861063	High	0.147279454
XR_386671.2	1393	1	1	0.502066193	High	0.122765109
XR_001781120.1	1662	1	1.255272505	0.504603548	High	0.098279691
XR_001784098.1	2768	1	1.301029996	0.505058368	High	0.094297966
NR_073185.1	1414	1	1.301029996	0.505058368	High	0.094297966
XR_001778417.1	1187	0.992481203	1.799340549	0.506349521	High	0.083644451
XR_001782565.1	1216	1	1.176091259	0.503816503	High	0.10545839
XR_001779252.1	1410	1	1.146128036	0.503518675	High	0.108271508
XR_877826.1	1393	1	1	0.502066193	High	0.122765109
XR_001782594.1	847	1	0.698970004	0.499074018	High	0.156773978
XR_001779875.1	700	1	0.77815125	0.499861063	High	0.147279454
XR_001784149.1	651	1	1	0.502066193	High	0.122765109
XR_382206.2	2657	1	0.602059991	0.498110753	High	0.16893076
NR_045569.1	420	1	0.903089987	0.501102928	High	0.133097335
XR_001781565.1	486	0.993846154	1.079181246	0.499856074	High	0.147338399
XR_001781497.1	849	1	1.380211242	0.505845412	High	0.08769097
XR_001783197.1	1815	1	1.079181246	0.502853238	High	0.114751053
XR_879778.2	699	1	0.84509804	0.5005265	High	0.139558861
XR_001784733.1	133	1	1	0.502066193	High	0.122765109
XR_001779449.1	1327	1	1.342422681	0.505469802	High	0.090799701
XR_379035.3	1946	1	0.698970004	0.499074018	High	0.156773978
XR_001784351.1	5259	1	1.633468456	0.508362736	High	0.068874494
NR_030710.1	2028	1	1.322219295	0.505268985	High	0.09249495
XR_001778483.1	1960	1	0.954242509	0.501611373	High	0.12757134
XR_001779435.1	6304	1	1.568201724	0.507713998	High	0.073396608
XR_377461.3	3453	1	1.462397998	0.506662331	High	0.081205014
XR_001778773.1	1793	1	1.041392685	0.502477627	High	0.118528023
XR_866203.1	6421.7154	1	1.255272505	0.504603548	High	0.098279691
XR_001781847.1	1481	1	1.041392685	0.502477627	High	0.118528023
XR_376580.2	1798	1	1.176091259	0.503816503	High	0.10545839
XR_001779989.1	3988	1	1.924279286	0.511253334	High	0.051288628
XR_001783729.1	1868	1	1.431363764	0.506353858	High	0.083610261
XR_001785535.1	3586	1	1.568201724	0.507713998	High	0.073396608
XR_001783576.1	1008	1	1.041392685	0.502477627	High	0.118528023
XR_001785162.1	548	1	1.176091259	0.503816503	High	0.10545839
NR_110407.1	818	1	0.903089987	0.501102928	High	0.133097335
XR_001779856.1	1837	1	1	0.502066193	High	0.122765109
XR_388403.1	4519	1	1.079181246	0.502853238	High	0.114751053
XR_387568.3	2621.9508	1	0.84509804	0.5005265	High	0.139558861
XR_001779075.1	1190	1	0.84509804	0.5005265	High	0.139558861
XR_001781824.1	816	0.993303571	1.556302501	0.5043343	High	0.100694112
NR_037905.1	1515	1	0.77815125	0.499861063	High	0.147279454
XR_377467.3	828	1	1.204119983	0.504095102	High	0.102875103
XR_882036.1	425	1	1.146128036	0.503518675	High	0.108271508
XR_375540.1	2319	1	1.556302501	0.507595722	High	0.074245005
XR_869827.1	521	1	0.903089987	0.501102928	High	0.133097335
XR_001778869.1	4003	1	1.146128036	0.503518675	High	0.108271508
XR_001781525.1	5954	1	1.380211242	0.505845412	High	0.08769097
NR_104303.1	2807	1	0.903089987	0.501102928	High	0.133097335
XR_383634.2	428	1	1	0.502066193	High	0.122765109
XR_865926.2	233	1	1.278753601	0.504836945	High	0.096221295
XR_001781194.1	3874	1	1.204119983	0.504095102	High	0.102875103
XR_388344.1	174	1	0.954242509	0.501611373	High	0.12757134
XR_001779964.1	1651	1	0.954242509	0.501611373	High	0.12757134
XR_386875.2	1928	1	1.079181246	0.502853238	High	0.114751053
XR_001779995.1	5082	1	1.913813852	0.51114931	High	0.051852617
XR_001778828.1	4064	1	1.230448921	0.504356807	High	0.100490646
XR_001781084.1	2860	0.991054789	1.079181246	0.498496571	High	0.163990718
XR_374143.3	12696	1	1.041392685	0.502477627	High	0.118528023
XR_001784570.1	129	1	1.491361694	0.506950224	High	0.079007685
XR_001784656.1	2031	1	1.079181246	0.502853238	High	0.114751053
XR_875961.2	1017	1	0.698970004	0.499074018	High	0.156773978
XR_377478.3	2314	1	1.204119983	0.504095102	High	0.102875103
XR_001785164.1	142	1	1	0.502066193	High	0.122765109
XR_001779602.1	919	1	1.462397998	0.506662331	High	0.081205014
XR_378248.1	5341	1	0.903089987	0.501102928	High	0.133097335
XR_391336.3	2040	1	1	0.502066193	High	0.122765109
XR_373893.2	563	1	1.230448921	0.504356807	High	0.100490646
XR_874086.2	368	1	2.071882007	0.512720474	High	0.04384272
XR_878034.1	2049	1	1.079181246	0.502853238	High	0.114751053
XR_001784334.1	550	1	1.763427994	0.509654506	High	0.060513033
XR_878554.2	1422	1	1.113943352	0.503198766	High	0.111352916
XR_867890.1	1410	0.990625	1.041392685	0.497911636	High	0.171517289
XR_001783781.1	1066	1	1.477121255	0.506808677	High	0.080082341
XR_001785146.1	1253	1	1.204119983	0.504095102	High	0.102875103
NR_111891.1	598	0.997484277	0.698970004	0.497848763	High	0.172339241
NR_104441.1	2777	1	1	0.502066193	High	0.122765109
XR_878097.2	1257	1	0.84509804	0.5005265	High	0.139558861
XR_001782777.1	262	1	0.477121255	0.496868889	High	0.185472777
XR_001782106.1	3444	1	1.322219295	0.505268985	High	0.09249495
XR_867918.2	3533	1	1.633468456	0.508362736	High	0.068874494
NR_033615.1	613	1	1.255272505	0.504603548	High	0.098279691
XR_387564.3	2359	1	0.77815125	0.499861063	High	0.147279454
XR_001784211.1	1379	1	1	0.502066193	High	0.122765109
XR_377503.3	1006	1	0.954242509	0.501611373	High	0.12757134
XR_385380.3	1014	1	1	0.502066193	High	0.122765109
XR_877687.2	4228	0.999428898	0.903089987	0.500824779	High	0.136189112
XR_378221.3	5391	1	1.255272505	0.504603548	High	0.098279691
XR_388251.3	2026	1	1	0.502066193	High	0.122765109
XR_001783061.1	3630	1	1.707570176	0.509099291	High	0.064004031
XR_879733.2	1208	1	0.84509804	0.5005265	High	0.139558861
NR_030720.1	2133	1	0.477121255	0.496868889	High	0.185472777
XR_001779896.1	2553	1	0.84509804	0.5005265	High	0.139558861
XR_001784721.1	1660	1	1.477121255	0.506808677	High	0.080082341
XR_001779034.1	192	1	1.602059991	0.508050542	High	0.071023124
NR_104484.1	6728	0.990909091	1.255272505	0.50017592	High	0.143591412
NR_037294.1	122.9986	1	0.477121255	0.496868889	High	0.185472777
XR_874410.1	3043	1	0.954242509	0.501611373	High	0.12757134
XR_001784589.1	211	0.991869919	1.278753601	0.500877277	High	0.135601829
XR_001782391.1	3373	0.997679814	1.591064607	0.506811229	High	0.08006287
XR_001783170.1	1142	1	0.84509804	0.5005265	High	0.139558861
XR_380405.3	3037	1	0.698970004	0.499074018	High	0.156773978
XR_001783675.1	1904	1	1.146128036	0.503518675	High	0.108271508
NR_045538.1	1180	1	1.568201724	0.507713998	High	0.073396608
XR_001780078.1	2408	1	1.544068044	0.507474114	High	0.075125091
XR_375572.3	1667	1	0.903089987	0.501102928	High	0.133097335
XR_383294.3	1333	1	1.176091259	0.503816503	High	0.10545839
XR_001780409.1	2062	1	1.230448921	0.504356807	High	0.100490646
XR_001781362.1	258	1	1.77815125	0.509800852	High	0.059618128
XR_001781800.1	6440	1	1.397940009	0.506021633	High	0.086260152
XR_105177.4	193	1	0.954242509	0.501611373	High	0.12757134
NR_104398.2	493	1	1.278753601	0.504836945	High	0.096221295
XR_001781831.1	6255	1	1.431363764	0.506353858	High	0.083610261
XR_001781134.1	1442	1	0.77815125	0.499861063	High	0.147279454
XR_873834.1	2272	1	1.176091259	0.503816503	High	0.10545839
XR_871177.2	4285	0.998636673	0.954242509	0.50094738	High	0.134820329
XR_105045.4	719	1	1.176091259	0.503816503	High	0.10545839
XR_001783058.1	3411	1	1.69019608	0.508926596	High	0.065121224
XR_390739.3	8738	1	1.176091259	0.503816503	High	0.10545839
XR_879446.2	450	1	1.113943352	0.503198766	High	0.111352916
XR_869109.2	720	1	1.176091259	0.503816503	High	0.10545839
XR_375511.3	1982	1	1.079181246	0.502853238	High	0.114751053
XR_866276.2	196	1	1.204119983	0.504095102	High	0.102875103
XR_374073.3	771	0.971659919	2.056904851	0.498768877	High	0.160561086
XR_871176.2	4285	0.996598639	1	0.500409597	High	0.140894887
XR_878233.2	694	1	0.77815125	0.499861063	High	0.147279454
XR_867860.2	1787	1	1.146128036	0.503518675	High	0.108271508
XR_001784739.1	1220	1	0.954242509	0.501611373	High	0.12757134
XR_869113.2	719	1	1.176091259	0.503816503	High	0.10545839
XR_001783578.1	1010	1	1.041392685	0.502477627	High	0.118528023
XR_001783786.1	1182	1	1.079181246	0.502853238	High	0.114751053
XR_383633.3	428	1	1	0.502066193	High	0.122765109
XR_001784300.1	6628	0.992125984	1.041392685	0.498642674	High	0.162144713
XR_001778396.1	2420	1	1.146128036	0.503518675	High	0.108271508
XR_001783639.1	556	1	0.903089987	0.501102928	High	0.133097335
XR_001782079.1	4273	1	0.954242509	0.501611373	High	0.12757134
XR_001782584.1	575	1	0.954242509	0.501611373	High	0.12757134
XR_874117.1	286	1	1.934498451	0.51135491	High	0.05074263
XR_868864.2	645	0.993025283	1.322219295	0.501872025	High	0.12480118
XR_866206.2	1503	1	1.041392685	0.502477627	High	0.118528023
XR_001778805.1	1993	1	1.041392685	0.502477627	High	0.118528023
XR_878553.2	3117	1	1.113943352	0.503198766	High	0.111352916
XR_874183.2	605	1	1.832508913	0.510341156	High	0.056403732
XR_869666.2	3640	1	1.301029996	0.505058368	High	0.094297966
XR_001781133.1	1954	1	1.579783597	0.50782912	High	0.072577978
XR_001778813.1	1453	1	1.041392685	0.502477627	High	0.118528023
XR_869114.2	719	1	1.176091259	0.503816503	High	0.10545839
XR_001780416.1	613	0.98647343	1.278753601	0.498248977	High	0.167150056
XR_874045.1	151	1	2.041392685	0.512417416	High	0.045304727
XR_001778771.1	1793	1	1.041392685	0.502477627	High	0.118528023
NR_045518.1	1409	1	0.903089987	0.501102928	High	0.133097335
XR_387576.3	1198	1	0.954242509	0.501611373	High	0.12757134
XR_385173.2	1252	1	2.444044796	0.516419693	High	0.028883009
XR_001782756.1	542	1	1.176091259	0.503816503	High	0.10545839
XR_001779046.1	242	1	1.204119983	0.504095102	High	0.102875103
XR_389283.2	1344	1	0.903089987	0.501102928	High	0.133097335
XR_378268.3	1081	1	0.698970004	0.499074018	High	0.156773978
XR_001785078.1	2860	1	1.176091259	0.503816503	High	0.10545839
XR_001780005.1	1344	1	1.255272505	0.504603548	High	0.098279691
XR_001780567.1	102	1	1.414973348	0.50619094	High	0.084901976
XR_001782109.1	1884	1	0.698970004	0.499074018	High	0.156773978
XR_866270.1	995	1	0.903089987	0.501102928	High	0.133097335
XR_866025.2	1797	1	1.301029996	0.505058368	High	0.094297966
XR_001782224.1	3208	1	0.954242509	0.501611373	High	0.12757134
XR_001785179.1	5290.764	1	0.698970004	0.499074018	High	0.156773978
XR_001779859.1	239	0.990196078	1.431363764	0.501578965	High	0.127918736
XR_001782105.1	3442	1	1.322219295	0.505268985	High	0.09249495
XR_001782059.1	1048	0.994708995	0.77815125	0.497284137	High	0.179832979
XR_001781848.1	9647	1	1.041392685	0.502477627	High	0.118528023
XR_875837.2	1938	1	0.84509804	0.5005265	High	0.139558861
XR_001778826.1	4064	1	1.278753601	0.504836945	High	0.096221295
XR_001779830.1	938	1	1.113943352	0.503198766	High	0.111352916
XR_001783184.1	807	1	1	0.502066193	High	0.122765109
XR_388028.2	514	1	1.176091259	0.503816503	High	0.10545839
NR_073192.1	922	1	1.301029996	0.505058368	High	0.094297966
XR_386876.2	1929	1	1.079181246	0.502853238	High	0.114751053
XR_001781791.1	1398	0.992084433	1.146128036	0.499663484	High	0.149625922
XR_870195.2	613	1	1.079181246	0.502853238	High	0.114751053
XR_001782589.1	1622	1	1.176091259	0.503816503	High	0.10545839
XR_001783766.1	1016	1	1.278753601	0.504836945	High	0.096221295
XR_390764.2	312	1	0.903089987	0.501102928	High	0.133097335
XR_001782346.1	2340	1	1.380211242	0.505845412	High	0.08769097
XR_001783710.1	2319	1	1.556302501	0.507595722	High	0.074245005
XR_378399.2	8266	1	0.477121255	0.496868889	High	0.185472777
XR_881436.1	179	1	1	0.502066193	High	0.122765109
XR_035244.3	4606	1	0.84509804	0.5005265	High	0.139558861
XR_001780438.1	194	1	1.113943352	0.503198766	High	0.111352916
XR_001779474.1	1333	0.996031746	1.041392685	0.500544933	High	0.139348993
XR_001778379.1	811	1	0.477121255	0.496868889	High	0.185472777
XR_001780446.1	493	1	0.903089987	0.501102928	High	0.133097335
XR_384027.2	1675	1	1.322219295	0.505268985	High	0.09249495
XR_001784590.1	211	1	1.301029996	0.505058368	High	0.094297966
XR_387562.3	1366	0.994923858	1.113943352	0.500726486	High	0.137293349
XR_379847.2	8571	1	0.77815125	0.499861063	High	0.147279454
XR_378236.3	1874	1	1.079181246	0.502853238	High	0.114751053
XR_388474.1	5408	1	1.792391689	0.509942399	High	0.058762468
XR_001781169.1	4996	1	1.230448921	0.504356807	High	0.100490646
XR_874153.1	153	0.983050847	1.963787827	0.503391141	High	0.109492497
XR_001778790.1	1091	1	0.84509804	0.5005265	High	0.139558861
XR_388416.3	1145	1	0.903089987	0.501102928	High	0.133097335
XR_001780429.1	5128	1	1.230448921	0.504356807	High	0.100490646
XR_377156.3	2957	1	1.041392685	0.502477627	High	0.118528023
XR_001784122.1	3967	1	1.531478917	0.507348981	High	0.076038972
XR_001779829.1	235	1	1.113943352	0.503198766	High	0.111352916
XR_001785116.1	983	1	1.113943352	0.503198766	High	0.111352916
XR_380096.3	2773	1	1.146128036	0.503518675	High	0.108271508
XR_001778010.1	1814	1	1.204119983	0.504095102	High	0.102875103
XR_001781531.1	5955	1	1.431363764	0.506353858	High	0.083610261
XR_875736.2	2105	1	0.84509804	0.5005265	High	0.139558861
XR_876519.1	1540	1	1.643452676	0.508461977	High	0.068202082
XR_380422.3	910	1	1.462397998	0.506662331	High	0.081205014
XR_001782225.1	3209	1	0.954242509	0.501611373	High	0.12757134
XR_388836.1	606	1	0.602059991	0.498110753	High	0.16893076
XR_869667.2	3332	1	1.204119983	0.504095102	High	0.102875103
XR_001779564.1	1754	1	1	0.502066193	High	0.122765109
XR_877677.2	1087	1	1.146128036	0.503518675	High	0.108271508
XR_001780070.1	2381	1	1.204119983	0.504095102	High	0.102875103
XR_001782121.1	1014	0.995098039	1.204119983	0.501707656	High	0.126543126
XR_873135.2	1240	1	1.146128036	0.503518675	High	0.108271508
XR_001778495.1	3511	1	0.954242509	0.501611373	High	0.12757134
NR_104477.1	4173	1	0.698970004	0.499074018	High	0.156773978
XR_386448.3	2195	1	1.204119983	0.504095102	High	0.102875103
XR_001782769.1	391	1	1.230448921	0.504356807	High	0.100490646
XR_385364.2	1213	1	0.954242509	0.501611373	High	0.12757134
XR_001782111.1	1951	1	1.146128036	0.503518675	High	0.108271508
XR_001782596.1	1087	1	1.146128036	0.503518675	High	0.108271508
XR_001778933.1	1757	1	1.041392685	0.502477627	High	0.118528023
XR_001785113.1	3567	0.996047431	1.255272505	0.502678492	High	0.11649743
XR_031666.5	1939	1	0.477121255	0.496868889	High	0.185472777
XR_380425.3	1106	1	1.431363764	0.506353858	High	0.083610261
XR_001780062.1	703	1	1	0.502066193	High	0.122765109
XR_001780746.1	887	1	1.079181246	0.502853238	High	0.114751053
XR_876214.1	1784	1	0.954242509	0.501611373	High	0.12757134
XR_380976.3	2230	1	1.255272505	0.504603548	High	0.098279691
XR_376579.2	1796	1	1.113943352	0.503198766	High	0.111352916
XR_377483.3	645	0.989830508	1.322219295	0.500316045	High	0.141970285
XR_874131.2	116	0.982142857	2.056904851	0.503874477	High	0.104916997
XR_389274.3	4565	1	0.954242509	0.501611373	High	0.12757134
XR_879503.1	4195	1	1.230448921	0.504356807	High	0.100490646
XR_385451.3	3208	1	0.954242509	0.501611373	High	0.12757134
NR_027845.1	2125	1	0.77815125	0.499861063	High	0.147279454
XR_001778877.1	1563	1	1.361727836	0.505661691	High	0.089201467
XR_001780009.1	1644	1	1.361727836	0.505661691	High	0.089201467
XR_871172.1	6273.745	1	0.77815125	0.499861063	High	0.147279454
XR_387043.3	1228	1	0.903089987	0.501102928	High	0.133097335
XR_379874.3	6999	1	1.491361694	0.506950224	High	0.079007685
XR_380346.3	2375	1	0.903089987	0.501102928	High	0.133097335
XR_381517.3	928	1	0.84509804	0.5005265	High	0.139558861
XR_872056.1	1242	1	0.477121255	0.496868889	High	0.185472777
XR_001785555.1	1215	1	1.342422681	0.505469802	High	0.090799701
XR_878426.2	369	1	0.77815125	0.499861063	High	0.147279454
XR_383164.2	1902	0.995391705	1.176091259	0.501572083	High	0.127992586
XR_867862.2	1787	1	1.146128036	0.503518675	High	0.108271508
XR_001781219.1	1434	1	0.698970004	0.499074018	High	0.156773978
NR_037579.1	2651	0.995121951	1.079181246	0.500477437	High	0.140118523
XR_001778345.1	3844	1	1.278753601	0.504836945	High	0.096221295
XR_001779555.1	1059	1	0.903089987	0.501102928	High	0.133097335
XR_387192.1	2047	1	1.255272505	0.504603548	High	0.098279691
XR_001783762.1	1239	1	1.041392685	0.502477627	High	0.118528023
XR_874843.1	616	1	1.041392685	0.502477627	High	0.118528023
XR_381475.1	1115	1	1.342422681	0.505469802	High	0.090799701
XR_001779991.1	1825	1	1.602059991	0.508050542	High	0.071023124
XR_867678.2	626	1	0.77815125	0.499861063	High	0.147279454
XR_879512.1	1077	1	0.954242509	0.501611373	High	0.12757134
XR_379757.3	479	1	1.079181246	0.502853238	High	0.114751053
XR_001785594.1	899	1	1.146128036	0.503518675	High	0.108271508
XR_865924.2	233	1	1.322219295	0.505268985	High	0.09249495
XR_383635.2	428	1	1.041392685	0.502477627	High	0.118528023
XR_378223.3	5319	1	1.255272505	0.504603548	High	0.098279691
XR_001784657.1	1935	1	1.079181246	0.502853238	High	0.114751053
XR_001780006.1	1344	0.983050847	1.301029996	0.496803468	High	0.186371213
XR_385353.3	158	1	1.204119983	0.504095102	High	0.102875103
XR_388335.1	2208	1	1.113943352	0.503198766	High	0.111352916
XR_001783880.1	2231	1	1.602059991	0.508050542	High	0.071023124
XR_001783212.1	3517	1	1.041392685	0.502477627	High	0.118528023
XR_001779920.1	1212	0.998305085	1	0.501240703	High	0.131583919
XR_001784713.1	1238	1	1.113943352	0.503198766	High	0.111352916
XR_001778798.1	390	1	1.278753601	0.504836945	High	0.096221295
XR_866338.2	957	1	0.903089987	0.501102928	High	0.133097335
XR_001783039.1	1766	1	1.301029996	0.505058368	High	0.094297966
XR_001782595.1	1087	1	1.146128036	0.503518675	High	0.108271508
XR_877659.2	8023	0.993975904	1.113943352	0.500264795	High	0.142561754
XR_383179.2	1662	1	1.255272505	0.504603548	High	0.098279691
XR_001779049.1	242	1	1.204119983	0.504095102	High	0.102875103
XR_001781865.1	5438	1	1.505149978	0.507087277	High	0.077977594
XR_873129.2	1472	1	1.176091259	0.503816503	High	0.10545839
NR_102380.1	3490	0.995798319	0.77815125	0.49781468	High	0.172785853
XR_001783185.1	307	1	1	0.502066193	High	0.122765109
XR_001783566.1	1630	0.993103448	1.662757832	0.505294976	High	0.092274231
XR_876097.2	1151	1	1.113943352	0.503198766	High	0.111352916
XR_377158.3	2142	1	1.041392685	0.502477627	High	0.118528023
XR_001780465.1	3382	1	1.176091259	0.503816503	High	0.10545839
XR_001779445.1	888	0.999016716	0.698970004	0.49859512	High	0.162744057
XR_383161.2	332	1	0.77815125	0.499861063	High	0.147279454
XR_001783144.1	959	1	1.146128036	0.503518675	High	0.108271508
XR_001781148.1	665	1	1.361727836	0.505661691	High	0.089201467
XR_374120.2	1009	1	1.176091259	0.503816503	High	0.10545839
XR_001780430.1	3409	1	1.230448921	0.504356807	High	0.100490646
NR_028418.1	394	1	0.77815125	0.499861063	High	0.147279454
XR_390328.2	3660	1	1.113943352	0.503198766	High	0.111352916
XR_001783214.1	2739	1	1.041392685	0.502477627	High	0.118528023
XR_001780758.1	2042	1	1.342422681	0.505469802	High	0.090799701
XR_001783647.1	493	1	1.146128036	0.503518675	High	0.108271508
XR_001779546.1	1313	1	1.322219295	0.505268985	High	0.09249495
XR_001781156.1	1428	1	1.204119983	0.504095102	High	0.102875103
XR_874023.1	151	1	2.041392685	0.512417416	High	0.045304727
XR_377237.2	933	1	0.77815125	0.499861063	High	0.147279454
XR_001780818.1	715	1	0.954242509	0.501611373	High	0.12757134
XR_001781850.1	297	1	0.954242509	0.501611373	High	0.12757134
XR_001783709.1	2319	1	1.568201724	0.507713998	High	0.073396608
XR_001780436.1	194	1	1.113943352	0.503198766	High	0.111352916
XR_875262.2	13301.3392	0.989583333	1.113943352	0.498125442	High	0.168740952
XR_866209.2	1069	1	1.204119983	0.504095102	High	0.102875103
XR_388429.3	1400	1	1.146128036	0.503518675	High	0.108271508
XR_001784185.1	2516	0.994871795	1.041392685	0.499979991	High	0.145879009
XR_387755.1	521	1	1	0.502066193	High	0.122765109
XR_001784722.1	1660	0.987730061	1.477121255	0.500832738	High	0.136099966
XR_001780456.1	665	1	0.954242509	0.501611373	High	0.12757134
XR_388531.1	1928	1	1.176091259	0.503816503	High	0.10545839
XR_870528.1	1563	1	1.361727836	0.505661691	High	0.089201467
XR_377479.3	2314	1	1.204119983	0.504095102	High	0.102875103
XR_001778802.1	1653	1	1.556302501	0.507595722	High	0.074245005
NR_110349.1	2077	1	0.903089987	0.501102928	High	0.133097335
XR_001780027.1	2861	1	1	0.502066193	High	0.122765109
XR_001784210.1	694	1	1.176091259	0.503816503	High	0.10545839
XR_380372.1	1913	1	1.380211242	0.505845412	High	0.08769097
XR_384047.2	822	1	0.903089987	0.501102928	High	0.133097335
XR_881628.1	728	1	1.380211242	0.505845412	High	0.08769097
XR_001783645.1	493	1	1.146128036	0.503518675	High	0.108271508
XR_869111.2	719	1	1.176091259	0.503816503	High	0.10545839
XR_380392.2	2149	1	0.903089987	0.501102928	High	0.133097335
XR_001780747.1	1049	1	1.230448921	0.504356807	High	0.100490646
XR_388546.3	1389	1	1	0.502066193	High	0.122765109
NR_036582.1	2541	1	1.176091259	0.503816503	High	0.10545839
XR_386176.3	1040	1	0.84509804	0.5005265	High	0.139558861
XR_001783764.1	1994	1	0.698970004	0.499074018	High	0.156773978
XR_376346.2	771	1	0.84509804	0.5005265	High	0.139558861
XR_001784307.1	6098	1	1.568201724	0.507713998	High	0.073396608
XR_867108.2	2723	0.99591002	0.84509804	0.49853452	High	0.163509922
XR_001783376.1	2470	1	1.380211242	0.505845412	High	0.08769097
XR_388398.1	2277	1	1	0.502066193	High	0.122765109
XR_001778920.1	563	1	0.954242509	0.501611373	High	0.12757134
XR_001783334.1	625	1	0.903089987	0.501102928	High	0.133097335
XR_001782564.1	208	1	0.84509804	0.5005265	High	0.139558861
XR_380975.3	2230	1	1.255272505	0.504603548	High	0.098279691
XR_376842.3	3225	1	1.176091259	0.503816503	High	0.10545839
XR_866971.2	2606	1	1.662757832	0.508653866	High	0.066916312
NR_103722.1	693	1	0.903089987	0.501102928	High	0.133097335
XR_001783040.1	2319	1	1.301029996	0.505058368	High	0.094297966
XR_391334.3	2040	1	1	0.502066193	High	0.122765109
XR_377434.3	1366	1	1.113943352	0.503198766	High	0.111352916
NR_045544.1	1702	1	1.041392685	0.502477627	High	0.118528023
XR_388534.3	1940	0.990566038	1	0.497471485	High	0.177324113
XR_875681.2	1387	1	0.477121255	0.496868889	High	0.185472777
XR_001785532.1	3586	1	1.568201724	0.507713998	High	0.073396608
XR_001781141.1	3899	1	1.322219295	0.505268985	High	0.09249495
XR_001780077.1	2408	1	1.544068044	0.507474114	High	0.075125091
XR_001783186.1	807	1	1	0.502066193	High	0.122765109
XR_388432.2	4957	1	1.939519253	0.511404816	High	0.050476076
XR_878098.2	1257	1	0.84509804	0.5005265	High	0.139558861
XR_871519.2	1902	1	1.113943352	0.503198766	High	0.111352916
XR_001779858.1	471	1	1.176091259	0.503816503	High	0.10545839
XR_374090.3	4582	1	1.204119983	0.504095102	High	0.102875103
XR_001783558.1	1300	1	1.447158031	0.506510849	High	0.082379552
XR_384613.3	4038	1	1.113943352	0.503198766	High	0.111352916
XR_391074.1	460	1	0.77815125	0.499861063	High	0.147279454
XR_869706.2	1935	1	1.079181246	0.502853238	High	0.114751053
XR_001782442.1	174	1	0.602059991	0.498110753	High	0.16893076
XR_001778789.1	1063	1	0.84509804	0.5005265	High	0.139558861
XR_001781842.1	1462	1	0.77815125	0.499861063	High	0.147279454
XR_001778962.1	397	1	0.954242509	0.501611373	High	0.12757134
XR_001783778.1	7173	1	1.176091259	0.503816503	High	0.10545839
XR_872557.2	429	1	1.568201724	0.507713998	High	0.073396608
XR_001780814.1	1033	1	1.079181246	0.502853238	High	0.114751053
XR_001779511.1	906	1	1.230448921	0.504356807	High	0.100490646
XR_001778224.1	587	1	0.698970004	0.499074018	High	0.156773978
XR_381472.3	441	1	0.77815125	0.499861063	High	0.147279454
XR_001785117.1	1642	0.997157476	1.113943352	0.501814345	High	0.125410538
XR_376544.2	850	1	0.77815125	0.499861063	High	0.147279454
XR_879539.2	104	0.985714286	1.204119983	0.497137401	High	0.181813478
XR_001785151.1	1721	0.994764398	1.146128036	0.500968732	High	0.134582912
XR_001779043.1	2109	1	1.204119983	0.504095102	High	0.102875103
XR_374501.2	223	1	1	0.502066193	High	0.122765109
XR_388485.2	6207	1	1.113943352	0.503198766	High	0.111352916
XR_001783563.1	1299	1	1.342422681	0.505469802	High	0.090799701
XR_373948.3	1441	1	1.278753601	0.504836945	High	0.096221295
XR_001778807.1	1213	1	1.176091259	0.503816503	High	0.10545839
XR_001781834.1	6255	1	1.431363764	0.506353858	High	0.083610261
XR_383259.2	3043	1	0.954242509	0.501611373	High	0.12757134
XR_878267.2	782	1	1.380211242	0.505845412	High	0.08769097
XR_001780779.1	3521	1	0.84509804	0.5005265	High	0.139558861
XR_001778830.1	4065	1	1.278753601	0.504836945	High	0.096221295
XR_001785554.1	1215	1	1.431363764	0.506353858	High	0.083610261
XR_870526.2	888	0.99831309	1.204119983	0.503273512	High	0.110627395
XR_878902.1	488	1	1	0.502066193	High	0.122765109
XR_376327.1	1967	1	0.903089987	0.501102928	High	0.133097335
XR_876473.2	2671.0586	1	0.477121255	0.496868889	High	0.185472777
XR_001781832.1	6252	1	1.431363764	0.506353858	High	0.083610261
XR_871481.2	2275	1	0.477121255	0.496868889	High	0.185472777
XR_001785105.1	1341	1	1	0.502066193	High	0.122765109
XR_879709.1	660	1	1.041392685	0.502477627	High	0.118528023
XR_001778497.1	3511	1	0.954242509	0.501611373	High	0.12757134
XR_882011.2	800	1	1.431363764	0.506353858	High	0.083610261
XR_378792.3	2229	1	1.079181246	0.502853238	High	0.114751053
XR_869000.2	1590	1	0.84509804	0.5005265	High	0.139558861
XR_876472.2	2671.0586	1	0.477121255	0.496868889	High	0.185472777
XR_388553.3	2567	0.995454545	1.041392685	0.500263813	High	0.142573103
NR_111897.1	691	1	1.278753601	0.504836945	High	0.096221295
XR_877658.2	8023	0.993975904	1.113943352	0.500264795	High	0.142561754
XR_001782591.1	149	1	1.079181246	0.502853238	High	0.114751053
XR_001783787.1	1182	1	1.079181246	0.502853238	High	0.114751053
XR_001782608.1	2346	1	1.342422681	0.505469802	High	0.090799701
XR_375139.3	1912	1	0.698970004	0.499074018	High	0.156773978
XR_001781072.1	663	1	1.361727836	0.505661691	High	0.089201467
XR_871324.1	630	1	0.698970004	0.499074018	High	0.156773978
XR_387015.3	183	1	1.146128036	0.503518675	High	0.108271508
XR_870750.2	1016	1	1.113943352	0.503198766	High	0.111352916
XR_879731.2	1537	1	1.204119983	0.504095102	High	0.102875103
XR_867680.2	628	1	0.84509804	0.5005265	High	0.139558861
NR_102720.1	1228	0.990338164	1.230448921	0.499651115	High	0.149773645
XR_001781370.1	196	1	1.755874856	0.509579429	High	0.060976187
XR_001780015.1	5408	1	1.792391689	0.509942399	High	0.058762468
XR_001782045.1	211	1	0.84509804	0.5005265	High	0.139558861
XR_378365.3	3135	1	0.77815125	0.499861063	High	0.147279454
XR_001777998.1	1081	1	0.698970004	0.499074018	High	0.156773978
XR_391361.2	453	1	1.113943352	0.503198766	High	0.111352916
XR_391136.3	521	1	0.602059991	0.498110753	High	0.16893076
XR_375480.3	2601	0.994949495	1	0.4996064	High	0.150308483
XR_001781091.1	1980	0.990990991	1.176091259	0.499428763	High	0.152445738
XR_878642.2	3939	1	1.079181246	0.502853238	High	0.114751053
XR_001780411.1	878	1	1.204119983	0.504095102	High	0.102875103
XR_001782441.1	174	1	0.602059991	0.498110753	High	0.16893076
XR_001783202.1	1797	1	1.278753601	0.504836945	High	0.096221295
XR_376300.2	2175	1	0.77815125	0.499861063	High	0.147279454
XR_001784072.1	130	1	1.041392685	0.502477627	High	0.118528023
XR_001780811.1	871	1	1.414973348	0.50619094	High	0.084901976
XR_388332.3	1800	1	1	0.502066193	High	0.122765109
XR_375580.2	1385	0.992424242	1.113943352	0.499509076	High	0.151476963
NR_028401.1	952	1	1.230448921	0.504356807	High	0.100490646
NR_130767.1	3817	1	1	0.502066193	High	0.122765109
XR_381548.2	1025	1	1.113943352	0.503198766	High	0.111352916
XR_001779894.1	4785	1	1.380211242	0.505845412	High	0.08769097
XR_001783648.1	301	1	0.602059991	0.498110753	High	0.16893076
XR_001779076.1	1190	1	0.84509804	0.5005265	High	0.139558861
XR_874411.1	3043	1	0.954242509	0.501611373	High	0.12757134
XR_387393.2	5614	1	0.903089987	0.501102928	High	0.133097335
XR_878268.2	782	1	1.380211242	0.505845412	High	0.08769097
XR_001781875.1	825	1	1.278753601	0.504836945	High	0.096221295
XR_387199.3	2286	1	1.301029996	0.505058368	High	0.094297966
XR_105578.3	820	1	1.176091259	0.503816503	High	0.10545839
XR_388493.3	1008	1	1.079181246	0.502853238	High	0.114751053
XR_001781083.1	2860	0.997625643	1.079181246	0.501696833	High	0.126658415
XR_001785528.1	1878	1	1	0.502066193	High	0.122765109
XR_001784744.1	592	1	0.77815125	0.499861063	High	0.147279454
XR_001778424.1	2036	1	1.230448921	0.504356807	High	0.100490646
XR_001779213.1	2806	1	1.146128036	0.503518675	High	0.108271508
XR_001781342.1	345	1	1.77815125	0.509800852	High	0.059618128
XR_378263.3	3340	1	0.602059991	0.498110753	High	0.16893076
XR_001783419.1	6135	1	1.041392685	0.502477627	High	0.118528023
XR_879445.2	427	1	1.176091259	0.503816503	High	0.10545839
XR_001783718.1	2108	0.994117647	0.954242509	0.498746437	High	0.160841922
XR_001779888.1	4785	1	1.380211242	0.505845412	High	0.08769097
XR_001784129.1	940	1	1	0.502066193	High	0.122765109
XR_875266.2	9637	0.998269896	1.113943352	0.502356138	High	0.119768269
XR_001780762.1	2042	1	1.342422681	0.505469802	High	0.090799701
XR_001779045.1	2109	1	1.204119983	0.504095102	High	0.102875103
XR_001782734.1	1418	1	0.903089987	0.501102928	High	0.133097335
XR_168542.4	1387	1	0.477121255	0.496868889	High	0.185472777
XR_875215.1	4372	1	1.113943352	0.503198766	High	0.111352916
XR_001782357.1	375	1	1.041392685	0.502477627	High	0.118528023
XR_877427.1	282	1	1.230448921	0.504356807	High	0.100490646
XR_379417.3	3027	0.99009901	0.954242509	0.496789204	High	0.186567458
XR_001783812.1	1361	1	0.698970004	0.499074018	High	0.156773978
XR_001781603.1	2112	1	1.278753601	0.504836945	High	0.096221295
XR_381545.3	1220	1	1.176091259	0.503816503	High	0.10545839
XR_386482.3	833	1	1.079181246	0.502853238	High	0.114751053
XR_374074.3	771	0.995850622	2.056904851	0.510550695	High	0.055194521
XR_866870.1	2422	1	0.698970004	0.499074018	High	0.156773978
XR_001782307.1	1230	1	1.361727836	0.505661691	High	0.089201467
XR_001784738.1	973	1	0.954242509	0.501611373	High	0.12757134
XR_388369.2	1299	1	0.903089987	0.501102928	High	0.133097335
XR_374385.3	3421	0.991525424	1.079181246	0.498725788	High	0.161100638
XR_878109.1	1196	1	0.954242509	0.501611373	High	0.12757134
XR_373547.2	1384	1	1.146128036	0.503518675	High	0.108271508
XR_001778829.1	4093	1	1.230448921	0.504356807	High	0.100490646
XR_001781075.1	1121	1	1.380211242	0.505845412	High	0.08769097
XR_373600.3	301	1	0.602059991	0.498110753	High	0.16893076
XR_001781190.1	3874	1	1.301029996	0.505058368	High	0.094297966
XR_375090.3	1138	1	1.579783597	0.50782912	High	0.072577978
XR_876212.1	1503	1	0.84509804	0.5005265	High	0.139558861
XR_879557.2	2277	1	1	0.502066193	High	0.122765109
XR_001779985.1	5022	1	1.908485019	0.511096342	High	0.052141679
XR_373603.3	4063	1	1.079181246	0.502853238	High	0.114751053
XR_384525.3	1390	0.990881459	1.146128036	0.499077589	High	0.156730015
XR_375549.1	2105	1	0.954242509	0.501611373	High	0.12757134
XR_878099.2	5982	1	1.322219295	0.505268985	High	0.09249495
XR_001779947.1	2296	1	1	0.502066193	High	0.122765109
XR_873763.2	5775	1	1.204119983	0.504095102	High	0.102875103
XR_385397.3	1881	1	1.301029996	0.505058368	High	0.094297966
XR_390147.3	14187	0.997264022	0.903089987	0.4997704	High	0.148353104
XR_387746.3	1571	0.996779734	0.954242509	0.500042978	High	0.145140943
XR_001784725.1	1660	1	1.477121255	0.506808677	High	0.080082341
XR_380394.3	2064	0.995850622	0.903089987	0.499082019	High	0.156675482
XR_377471.2	1324	1	0.954242509	0.501611373	High	0.12757134
XR_383981.2	2085	1	1.447158031	0.506510849	High	0.082379552
XR_373247.3	869	1	0.954242509	0.501611373	High	0.12757134
XR_382981.3	154	1	2.117271296	0.513171634	High	0.04173698
XR_001782720.1	427	1	1	0.502066193	High	0.122765109
NR_033117.1	152	1	2.096910013	0.512969247	High	0.042671243
XR_001784558.1	6098	1	1.653212514	0.508558987	High	0.06754969
XR_001780453.1	5367	1	1	0.502066193	High	0.122765109
XR_386447.3	2319	1	1.146128036	0.503518675	High	0.108271508
NR_125835.1	1706	1	1.146128036	0.503518675	High	0.108271508
XR_001785263.1	240	1	0.698970004	0.499074018	High	0.156773978
XR_001779886.1	1821	1	1.079181246	0.502853238	High	0.114751053
XR_001778906.1	187	1	1	0.502066193	High	0.122765109
XR_380181.2	643	1	0.698970004	0.499074018	High	0.156773978
XR_001782760.1	482	1	1.380211242	0.505845412	High	0.08769097
XR_001778422.1	1578	1	1.230448921	0.504356807	High	0.100490646
XR_001784684.1	1771	1	1.113943352	0.503198766	High	0.111352916
XR_379876.3	6999	1	1.491361694	0.506950224	High	0.079007685
XR_001783590.1	290	1	1.079181246	0.502853238	High	0.114751053
XR_881068.2	2457	1	0.698970004	0.499074018	High	0.156773978
NR_102717.1	1228	1	1.230448921	0.504356807	High	0.100490646
XR_881626.1	1444	1	1.380211242	0.505845412	High	0.08769097
XR_001784603.1	3872	1	1.146128036	0.503518675	High	0.108271508
XR_374450.3	793	1	1.113943352	0.503198766	High	0.111352916
XR_391026.2	1198	1	1.380211242	0.505845412	High	0.08769097
XR_001778999.1	939	1	1.361727836	0.505661691	High	0.089201467
XR_878263.2	782	1	1.380211242	0.505845412	High	0.08769097
XR_388424.2	2039	1	1.204119983	0.504095102	High	0.102875103
XR_882010.2	800	1	1.431363764	0.506353858	High	0.083610261
XR_388323.2	239	0.988764045	1.431363764	0.500881508	High	0.135554575
XR_001781538.1	208	1	0.954242509	0.501611373	High	0.12757134
XR_875264.2	9637	0.99244713	1.113943352	0.499520223	High	0.151342824
XR_869987.1	588	1	0.84509804	0.5005265	High	0.139558861
XR_385387.3	735	1	1.113943352	0.503198766	High	0.111352916
XR_390346.3	2388	1	1.079181246	0.502853238	High	0.114751053
XR_001784158.1	11244	1	0.954242509	0.501611373	High	0.12757134
XR_001782150.1	793	1	1.113943352	0.503198766	High	0.111352916
XR_001780743.1	1031	1	0.954242509	0.501611373	High	0.12757134
XR_001781150.1	666	1	1.361727836	0.505661691	High	0.089201467
XR_384040.3	1501	1	1	0.502066193	High	0.122765109
XR_001781196.1	2771	1	0.698970004	0.499074018	High	0.156773978
XR_001783814.1	1361	1	0.698970004	0.499074018	High	0.156773978
XR_001781807.1	2747	1	1.230448921	0.504356807	High	0.100490646
XR_380368.3	1119	0.992094862	0.954242509	0.497761262	High	0.17348733
XR_001777997.1	3084	0.988095238	1.146128036	0.49772059	High	0.174022627
XR_375395.2	2704	1	1.322219295	0.505268985	High	0.09249495
XR_001782032.1	1595	1	1.698970004	0.509013807	High	0.064555164
XR_374482.1	1600	1	0.954242509	0.501611373	High	0.12757134
XR_001785099.1	271	1	0.954242509	0.501611373	High	0.12757134
XR_866269.2	793	1	1.113943352	0.503198766	High	0.111352916
XR_882455.2	720	1	0.954242509	0.501611373	High	0.12757134
NR_104340.1	2170	0.998275862	1	0.50122647	High	0.131739707
XR_001780571.1	638	1	1.204119983	0.504095102	High	0.102875103
XR_001784160.1	9119	1	0.954242509	0.501611373	High	0.12757134
XR_001779431.1	14354	1	1.591064607	0.50794125	High	0.071787355
XR_874460.2	3874	1	1.397940009	0.506021633	High	0.086260152
XR_877426.1	282	1	1.230448921	0.504356807	High	0.100490646
XR_001783748.1	1385	0.991935484	1.113943352	0.499271031	High	0.154360339
XR_001782046.1	2032	1	1.361727836	0.505661691	High	0.089201467
XR_001778873.1	1563	1	1.361727836	0.505661691	High	0.089201467
XR_001781876.1	5648	1	1.278753601	0.504836945	High	0.096221295
XR_001779038.1	1420	1	1.602059991	0.508050542	High	0.071023124
NR_102690.1	7344	1	1.176091259	0.503816503	High	0.10545839
XR_001782730.1	2285	0.997093023	1.113943352	0.501782954	High	0.125743039
XR_377440.2	837	1	1.113943352	0.503198766	High	0.111352916
XR_384528.3	2105	1	0.84509804	0.5005265	High	0.139558861
XR_001780428.1	5129	1	1.230448921	0.504356807	High	0.100490646
XR_001782076.1	4625	1	0.954242509	0.501611373	High	0.12757134
XR_001785024.1	299	1	1.380211242	0.505845412	High	0.08769097
XR_001785114.1	983	0.990975747	1.113943352	0.498803602	High	0.160127124
NR_045038.1	1002	0.987878788	1.568201724	0.501810494	High	0.1254513
NR_104339.1	2170	1	1	0.502066193	High	0.122765109
XR_001781090.1	2123	1	1.176091259	0.503816503	High	0.10545839
XR_001780323.1	244	1	0.84509804	0.5005265	High	0.139558861
XR_001781387.1	349	1	1.662757832	0.508653866	High	0.066916312
XR_374144.3	9628	1	1.041392685	0.502477627	High	0.118528023
XR_879850.1	1704	1	1.146128036	0.503518675	High	0.108271508
XR_377294.3	3084	1	1.255272505	0.504603548	High	0.098279691
XR_385996.3	1250	0.989473684	1.146128036	0.498391947	High	0.165320968
XR_383155.2	3590	1	1.146128036	0.503518675	High	0.108271508
XR_874078.2	367	1	2.071882007	0.512720474	High	0.04384272
XR_384759.3	1208	1	0.698970004	0.499074018	High	0.156773978
XR_001785516.1	596	1	1.079181246	0.502853238	High	0.114751053
XR_869817.1	743	0.994818653	0.698970004	0.4965505	High	0.18987057
XR_386514.2	1715	1	0.954242509	0.501611373	High	0.12757134
XR_001781147.1	1175	1	1.361727836	0.505661691	High	0.089201467
XR_868869.2	645	0.996598639	1.322219295	0.503612389	High	0.107380571
XR_377239.2	299	1	1.380211242	0.505845412	High	0.08769097
XR_870467.2	1469	1	0.84509804	0.5005265	High	0.139558861
XR_879504.1	4197	0.984615385	1.230448921	0.496863897	High	0.185541225
XR_873762.2	4816	1	1.204119983	0.504095102	High	0.102875103
NR_045596.1	104	1	0.84509804	0.5005265	High	0.139558861
XR_001783198.1	612	1	1.255272505	0.504603548	High	0.098279691
XR_882358.1	1495	1	0.954242509	0.501611373	High	0.12757134
XR_374514.1	1104	1	0.84509804	0.5005265	High	0.139558861
XR_866412.1	3633	1	0.84509804	0.5005265	High	0.139558861
XR_391337.3	1863	1	1	0.502066193	High	0.122765109
XR_001783773.1	3561	1	1.113943352	0.503198766	High	0.111352916
XR_866026.2	1797	1	1.278753601	0.504836945	High	0.096221295
XR_390324.2	1172	1	1.041392685	0.502477627	High	0.118528023
XR_872414.1	235	1	1	0.502066193	High	0.122765109
XR_001781580.1	309	1	1.041392685	0.502477627	High	0.118528023
XR_384056.3	2695	1	0.954242509	0.501611373	High	0.12757134
XR_001782312.1	1734	1	1.342422681	0.505469802	High	0.090799701
XR_001783702.1	1331	1	1	0.502066193	High	0.122765109
XR_877681.2	1087	1	1.146128036	0.503518675	High	0.108271508
XR_871709.2	1017	1	1.322219295	0.505268985	High	0.09249495
XR_381184.3	3064	1	1.041392685	0.502477627	High	0.118528023
XR_001784691.1	1568	0.989208633	1.113943352	0.497942948	High	0.171108875
XR_001783163.1	343	1	1.146128036	0.503518675	High	0.108271508
XR_001780074.1	2567	0.989189189	1.041392685	0.49721234	High	0.180800325
XR_001784676.1	1335	0.996376812	1.079181246	0.501088603	High	0.133255369
XR_391103.2	1555.0664	1	0.77815125	0.499861063	High	0.147279454
XR_001778786.1	6514	1	0.84509804	0.5005265	High	0.139558861
NR_104439.1	8922	1	1.113943352	0.503198766	High	0.111352916
XR_001784132.1	4052	1	0.903089987	0.501102928	High	0.133097335
XR_381523.1	1914	1	0.84509804	0.5005265	High	0.139558861
XR_001782721.1	1393	1	1	0.502066193	High	0.122765109
XR_386371.3	1514	1	1.204119983	0.504095102	High	0.102875103
XR_383238.3	209	1	0.77815125	0.499861063	High	0.147279454
XR_379418.3	2978	0.994609164	0.954242509	0.498985825	High	0.157862449
XR_388487.3	2275	1	1.414973348	0.50619094	High	0.084901976
NR_104380.1	1334	1	1.079181246	0.502853238	High	0.114751053
XR_385129.3	2720	1	1.204119983	0.504095102	High	0.102875103
XR_001781367.1	313	1	1.84509804	0.510466289	High	0.055679126
XR_001783665.1	5782	1	0.954242509	0.501611373	High	0.12757134
XR_001779909.1	1291	1	1.230448921	0.504356807	High	0.100490646
XR_391077.3	458	1	0.954242509	0.501611373	High	0.12757134
XR_001782582.1	2618	0.995515695	0.77815125	0.497677031	High	0.174597093
XR_868886.2	142	0.993103448	0.954242509	0.498252483	High	0.167105042
NR_110955.1	1929	1	0.77815125	0.499861063	High	0.147279454
XR_001779938.1	1038	1	0.698970004	0.499074018	High	0.156773978
XR_001783701.1	1331	1	1	0.502066193	High	0.122765109
XR_877587.2	5086	1	0.77815125	0.499861063	High	0.147279454
XR_379875.3	6999	1	1.491361694	0.506950224	High	0.079007685
XR_388412.3	2216	1	1	0.502066193	High	0.122765109
XR_384051.1	1590	1	0.84509804	0.5005265	High	0.139558861
NR_110776.1	866	1	1.113943352	0.503198766	High	0.111352916
XR_869988.2	588	1	0.84509804	0.5005265	High	0.139558861
XR_871094.2	231	1	1.230448921	0.504356807	High	0.100490646
XR_001780559.1	959	1	1.414973348	0.50619094	High	0.084901976
XR_383166.2	1895	1	1.041392685	0.502477627	High	0.118528023
XR_374503.2	239	1	0.954242509	0.501611373	High	0.12757134
XR_375402.3	1940	1	1.079181246	0.502853238	High	0.114751053
NR_122114.1	1672	1	0.698970004	0.499074018	High	0.156773978
XR_001778001.1	1232	1	1.041392685	0.502477627	High	0.118528023
XR_878269.2	782	1	1.380211242	0.505845412	High	0.08769097
XR_001784135.1	1908	1	1.176091259	0.503816503	High	0.10545839
XR_374414.3	119	1	1.176091259	0.503816503	High	0.10545839
XR_865933.2	1441	1	1.278753601	0.504836945	High	0.096221295
XR_001779028.1	1351	1	1.568201724	0.507713998	High	0.073396608
XR_873753.1	448	1	1.176091259	0.503816503	High	0.10545839
XR_001778341.1	3844	1	1.278753601	0.504836945	High	0.096221295
XR_882017.2	529	1	1.431363764	0.506353858	High	0.083610261
XR_001782606.1	738	1	0.954242509	0.501611373	High	0.12757134
XR_001782610.1	674	0.988505747	1.079181246	0.497255087	High	0.180223981
XR_868045.1	1794	1	1.113943352	0.503198766	High	0.111352916
NR_126156.1	317	1	1.113943352	0.503198766	High	0.111352916
XR_381471.3	441	1	0.77815125	0.499861063	High	0.147279454
XR_866290.2	4633	1	1.255272505	0.504603548	High	0.098279691
XR_001778939.1	6999	1	1.491361694	0.506950224	High	0.079007685
XR_001782603.1	1884	1	1.322219295	0.505268985	High	0.09249495
XR_382432.3	2591	1	1	0.502066193	High	0.122765109
XR_001785115.1	1337	1	1.113943352	0.503198766	High	0.111352916
XR_379122.3	1755	1	1.041392685	0.502477627	High	0.118528023
XR_379426.3	1984	1	1.079181246	0.502853238	High	0.114751053
NR_027371.1	2749	1	1.113943352	0.503198766	High	0.111352916
XR_001781218.1	1434	1	0.698970004	0.499074018	High	0.156773978
XR_383136.2	2070	1	1.176091259	0.503816503	High	0.10545839
XR_374515.2	1474	0.987740806	1.079181246	0.496882531	High	0.185285763
XR_001778854.1	1857	1	1.414973348	0.50619094	High	0.084901976
XR_001782037.1	1595	1	1.698970004	0.509013807	High	0.064555164
XR_871044.2	2190	1	0.477121255	0.496868889	High	0.185472777
XR_878271.2	782	1	1.380211242	0.505845412	High	0.08769097
XR_001782367.1	1547	1	1.204119983	0.504095102	High	0.102875103
NR_125836.1	1310	1	1.230448921	0.504356807	High	0.100490646
XR_388537.3	609	1	1	0.502066193	High	0.122765109
XR_001785553.1	1215	1	1.361727836	0.505661691	High	0.089201467
XR_388272.3	422	1	0.698970004	0.499074018	High	0.156773978
XR_877684.2	794	1	1.113943352	0.503198766	High	0.111352916
XR_881590.1	1459	1	1	0.502066193	High	0.122765109
XR_001785131.1	852	1	1.255272505	0.504603548	High	0.098279691
XR_377501.3	833	1	1	0.502066193	High	0.122765109
XR_001783730.1	1868	1	1.431363764	0.506353858	High	0.083610261
XR_379049.2	1237	1	0.77815125	0.499861063	High	0.147279454
XR_001779918.1	943	1	1.041392685	0.502477627	High	0.118528023
XR_376343.3	2126	1	0.84509804	0.5005265	High	0.139558861
XR_001782352.1	3207	1	0.698970004	0.499074018	High	0.156773978
XR_001781797.1	7085	0.981818182	1.380211242	0.496990156	High	0.183814511
XR_876587.2	735	1	1.113943352	0.503198766	High	0.111352916
XR_001779828.1	464	1	1.113943352	0.503198766	High	0.111352916
XR_391024.2	933	1	1.380211242	0.505845412	High	0.08769097
NR_104397.2	5921	1	1.230448921	0.504356807	High	0.100490646
XR_879501.2	471	0.986486486	1.176091259	0.497234894	High	0.180496102
XR_379431.3	827	1	1	0.502066193	High	0.122765109
XR_881064.2	1748	1	1.113943352	0.503198766	High	0.111352916
XR_001779403.1	1314	1	0.698970004	0.499074018	High	0.156773978
XR_001782333.1	3955	1	1.643452676	0.508461977	High	0.068202082
XR_001778810.1	888	1	1.204119983	0.504095102	High	0.102875103
XR_381551.3	1025	1	1.204119983	0.504095102	High	0.102875103
XR_388026.2	514	1	1.176091259	0.503816503	High	0.10545839
XR_001779253.1	1213	1	1.146128036	0.503518675	High	0.108271508
XR_001783071.1	460	1	1.079181246	0.502853238	High	0.114751053
NR_105047.1	2151	1	1.146128036	0.503518675	High	0.108271508
XR_001781146.1	1243	1	1.342422681	0.505469802	High	0.090799701
XR_001782033.1	1571	1	1.698970004	0.509013807	High	0.064555164
XR_376578.2	1797	1	1.113943352	0.503198766	High	0.111352916
XR_001778348.1	3844	1	1.278753601	0.504836945	High	0.096221295
XR_876516.2	309	1	0.84509804	0.5005265	High	0.139558861
NR_136937.1	1292	1	0.77815125	0.499861063	High	0.147279454
XR_001785153.1	1712	0.987972509	1.146128036	0.497660816	High	0.174811248
XR_001783754.1	2630	1	1.230448921	0.504356807	High	0.100490646
XR_391021.2	654	1	1.380211242	0.505845412	High	0.08769097
XR_001784753.1	438	1	0.84509804	0.5005265	High	0.139558861
XR_001783763.1	1504	1	1.041392685	0.502477627	High	0.118528023
XR_376820.3	3345	1	0.903089987	0.501102928	High	0.133097335
XR_001784637.1	396	1	1.230448921	0.504356807	High	0.100490646
XR_870205.1	467	0.998594025	1.301029996	0.504373603	High	0.100339002
XR_001781547.1	3541	1	1.176091259	0.503816503	High	0.10545839
XR_001781496.1	613	1	1.380211242	0.505845412	High	0.08769097
NR_104436.1	8922	1	1.113943352	0.503198766	High	0.111352916
XR_001781812.1	447	0.990825688	1.176091259	0.499348254	High	0.153421003
XR_386477.1	4351	1	0.903089987	0.501102928	High	0.133097335
XR_001784116.1	263	1	0.602059991	0.498110753	High	0.16893076
XR_882016.2	711	1	1.447158031	0.506510849	High	0.082379552
NR_104338.1	622	1	0.84509804	0.5005265	High	0.139558861
XR_001782124.1	131	1	1.079181246	0.502853238	High	0.114751053
XR_001785558.1	1215	1	1.431363764	0.506353858	High	0.083610261
XR_373414.2	340	1	0.477121255	0.496868889	High	0.185472777
XR_001782562.1	7625	1	1.176091259	0.503816503	High	0.10545839
XR_391368.3	1094	1	1.079181246	0.502853238	High	0.114751053
XR_001783247.1	1088	1	0.954242509	0.501611373	High	0.12757134
XR_001781198.1	2773	1	0.698970004	0.499074018	High	0.156773978
XR_001781873.1	5648	1	1.278753601	0.504836945	High	0.096221295
XR_385274.2	544	1	1.361727836	0.505661691	High	0.089201467
XR_001785550.1	1181	1	1.380211242	0.505845412	High	0.08769097
XR_377493.3	1849	1	1	0.502066193	High	0.122765109
XR_001781074.1	893	1	1.380211242	0.505845412	High	0.08769097
XR_874132.2	1354	0.976744186	1.799340549	0.498684979	High	0.161612732
XR_383723.2	1574	1	0.698970004	0.499074018	High	0.156773978
XR_384562.3	2655	1	0.954242509	0.501611373	High	0.12757134
XR_001785533.1	3586	1	1.568201724	0.507713998	High	0.073396608
XR_001782223.1	3208	1	0.954242509	0.501611373	High	0.12757134
XR_001781570.1	1301	1	1.230448921	0.504356807	High	0.100490646
XR_388463.3	1094	1	0.477121255	0.496868889	High	0.185472777
XR_388464.3	1094	1	0.698970004	0.499074018	High	0.156773978
XR_388550.2	5279	1	1.230448921	0.504356807	High	0.100490646
NR_035440.1	102	1	0.477121255	0.496868889	High	0.185472777
XR_866414.1	2989.103	1	0.84509804	0.5005265	High	0.139558861
XR_001781878.1	2471	1	1.278753601	0.504836945	High	0.096221295
XR_001782047.1	2032	1	1.361727836	0.505661691	High	0.089201467
XR_385281.3	1033	1	1.176091259	0.503816503	High	0.10545839
XR_390743.3	1276	1	1.079181246	0.502853238	High	0.114751053
XR_001781555.1	1947	1	1.322219295	0.505268985	High	0.09249495
XR_001784148.1	651	1	1	0.502066193	High	0.122765109
XR_878255.2	1979	1	1	0.502066193	High	0.122765109
XR_001778803.1	1653	1	1.568201724	0.507713998	High	0.073396608
XR_001779513.1	1063	1	1.230448921	0.504356807	High	0.100490646
NR_028114.1	432	1	0.77815125	0.499861063	High	0.147279454
XR_001780440.1	730	1	0.84509804	0.5005265	High	0.139558861
XR_379141.3	966	1	1.230448921	0.504356807	High	0.100490646
XR_001780043.1	2040	1	1.041392685	0.502477627	High	0.118528023
XR_001781796.1	396	1	0.698970004	0.499074018	High	0.156773978
XR_001784711.1	484	1	0.77815125	0.499861063	High	0.147279454
XR_385376.3	5275	1	1	0.502066193	High	0.122765109
XR_385361.3	892	1	0.698970004	0.499074018	High	0.156773978
XR_377441.3	206	1	0.602059991	0.498110753	High	0.16893076
XR_379758.3	1070	1	1.113943352	0.503198766	High	0.111352916
XR_874134.2	1354	1	1.799340549	0.510011469	High	0.058348449
XR_383988.2	1527	1	1.380211242	0.505845412	High	0.08769097
XR_001784679.1	1632	1	1.041392685	0.502477627	High	0.118528023
XR_870755.2	631	1	0.77815125	0.499861063	High	0.147279454
XR_001780004.1	1268	1	0.84509804	0.5005265	High	0.139558861
XR_384021.3	2943	1	1.176091259	0.503816503	High	0.10545839
XR_386516.3	1715	1	0.954242509	0.501611373	High	0.12757134
XR_380333.2	917	0.993288591	0.84509804	0.497257781	High	0.180187697
XR_001785165.1	185	1	0.954242509	0.501611373	High	0.12757134
XR_385271.2	435	1	1.361727836	0.505661691	High	0.089201467
XR_374500.2	1854	1	0.77815125	0.499861063	High	0.147279454
XR_375510.2	1982	1	1.079181246	0.502853238	High	0.114751053
XR_387061.3	694	1	0.954242509	0.501611373	High	0.12757134
XR_001782580.1	2386	1	0.954242509	0.501611373	High	0.12757134
XR_001778799.1	390	1	1.278753601	0.504836945	High	0.096221295
XR_001781548.1	3219	1	1.176091259	0.503816503	High	0.10545839
XR_001781388.1	347	1	1.681241237	0.508837587	High	0.065702921
XR_001778827.1	4064	1	1.278753601	0.504836945	High	0.096221295
NR_133683.1	1471	1	0.698970004	0.499074018	High	0.156773978
XR_001784669.1	1571	1	0.602059991	0.498110753	High	0.16893076
XR_001779451.1	1151	1	1.342422681	0.505469802	High	0.090799701
XR_866343.2	211	1	0.903089987	0.501102928	High	0.133097335
XR_868998.1	1590	1	0.84509804	0.5005265	High	0.139558861
XR_390777.3	542	1	1	0.502066193	High	0.122765109
XR_379123.2	696	1	0.84509804	0.5005265	High	0.139558861
XR_001778419.1	1188	0.992592593	1.799340549	0.506403772	High	0.083217475
XR_379864.3	1857	1	1.397940009	0.506021633	High	0.086260152
XR_389959.3	3145	1	1	0.502066193	High	0.122765109
XR_383296.3	1332	1	1.176091259	0.503816503	High	0.10545839
XR_001784601.1	7011	0.993311037	1.079181246	0.499595451	High	0.150439628
XR_001781191.1	3874	1	1.278753601	0.504836945	High	0.096221295
XR_876213.1	1784	1	0.84509804	0.5005265	High	0.139558861
XR_001778840.1	871	1	0.77815125	0.499861063	High	0.147279454
XR_387784.1	2544	1	1.278753601	0.504836945	High	0.096221295
XR_001779892.1	4278	1	1.380211242	0.505845412	High	0.08769097
XR_001781556.1	507	1	0.602059991	0.498110753	High	0.16893076
NR_104407.1	1278	1	1	0.502066193	High	0.122765109
XR_001783700.1	1331	1	1	0.502066193	High	0.122765109
XR_105782.4	1170	1	0.698970004	0.499074018	High	0.156773978
XR_001778856.1	1857	1	1.414973348	0.50619094	High	0.084901976
XR_376826.3	206	1	0.903089987	0.501102928	High	0.133097335
XR_388560.3	3547	1	1.255272505	0.504603548	High	0.098279691
XR_001782392.1	690	1	1.113943352	0.503198766	High	0.111352916
XR_383969.2	4287	1	1.113943352	0.503198766	High	0.111352916
XR_374070.1	2018	1	0.903089987	0.501102928	High	0.133097335
XR_001782042.1	1319	1	1.113943352	0.503198766	High	0.111352916
XR_001785579.1	7432	0.997619048	0.84509804	0.499366883	High	0.15319497
XR_001779878.1	3383	1	1.278753601	0.504836945	High	0.096221295
XR_001781386.1	350	1	1.681241237	0.508837587	High	0.065702921
XR_389261.3	1219	1	1.176091259	0.503816503	High	0.10545839
XR_001779988.1	1825	1	1.602059991	0.508050542	High	0.071023124
XR_001780802.1	1275	1	1.204119983	0.504095102	High	0.102875103
NR_106175.1	127	1	0.698970004	0.499074018	High	0.156773978
XR_374769.2	390	1	0.477121255	0.496868889	High	0.185472777
XR_872307.1	7145.266	1	0.477121255	0.496868889	High	0.185472777
XR_376582.2	1793	1	1.113943352	0.503198766	High	0.111352916
XR_388467.2	1644	1	1.361727836	0.505661691	High	0.089201467
XR_001778809.1	1213	1	1.146128036	0.503518675	High	0.108271508
XR_876211.1	830	1	0.954242509	0.501611373	High	0.12757134
XR_377112.2	1679	1	1.146128036	0.503518675	High	0.108271508
XR_385390.3	657	0.993548387	1.113943352	0.500056578	High	0.144981905
XR_001780783.1	7606	1	1.204119983	0.504095102	High	0.102875103
XR_001782381.1	3487	1	1.041392685	0.502477627	High	0.118528023
XR_001780431.1	3409	1	1.230448921	0.504356807	High	0.100490646
XR_873837.1	1349	1	1.176091259	0.503816503	High	0.10545839
XR_374407.3	293	1	0.698970004	0.499074018	High	0.156773978
XR_374082.2	983	1	0.77815125	0.499861063	High	0.147279454
XR_881591.1	2160	1	1	0.502066193	High	0.122765109
XR_001782888.1	2039	0.994350282	0.84509804	0.497774867	High	0.1733085
XR_001783708.1	2319	1	1.568201724	0.507713998	High	0.073396608
XR_373888.3	1413	1	1.176091259	0.503816503	High	0.10545839
XR_383994.2	405	1	0.84509804	0.5005265	High	0.139558861
XR_874046.2	151	1	2.06069784	0.512609306	High	0.044374534
XR_001784638.1	1468	1	1.113943352	0.503198766	High	0.111352916
XR_001784165.1	2268	1	1	0.502066193	High	0.122765109
XR_001779959.1	2216	1	1	0.502066193	High	0.122765109
XR_001784147.1	651	1	1.079181246	0.502853238	High	0.114751053
XR_390724.1	4174	1	1.146128036	0.503518675	High	0.108271508
XR_379459.1	1291	1	1.176091259	0.503816503	High	0.10545839
XR_001785167.1	142	1	1	0.502066193	High	0.122765109
XR_388460.1	1772	1	0.77815125	0.499861063	High	0.147279454
XR_001783193.1	1441	1	1.278753601	0.504836945	High	0.096221295
XR_380180.2	643	1	0.698970004	0.499074018	High	0.156773978
XR_001784131.1	1915	1	1.176091259	0.503816503	High	0.10545839
XR_001784588.1	211	0.991935484	1.301029996	0.501130633	High	0.132792045
XR_001778938.1	209	1	1	0.502066193	High	0.122765109
XR_383052.2	152	1	1.982271233	0.511829762	High	0.048251315
XR_866821.2	1138	1	1.579783597	0.50782912	High	0.072577978
XR_871043.2	2190	1	0.477121255	0.496868889	High	0.185472777
XR_001783646.1	493	1	1.146128036	0.503518675	High	0.108271508
XR_385272.3	1083	1	1.361727836	0.505661691	High	0.089201467
XR_001783767.1	2275	1	1.278753601	0.504836945	High	0.096221295
XR_001779047.1	1218	1	1.204119983	0.504095102	High	0.102875103
XR_001784105.1	4052	1	1.113943352	0.503198766	High	0.111352916
XR_001779475.1	1119	1	1.041392685	0.502477627	High	0.118528023
XR_383239.3	132	1	0.84509804	0.5005265	High	0.139558861
XR_385128.2	3078	0.995614035	1.146128036	0.501382538	High	0.130038352
XR_001778475.1	488	1	0.84509804	0.5005265	High	0.139558861
NR_110408.1	707	1	0.903089987	0.501102928	High	0.133097335
XR_001784626.1	1972	1	1.643452676	0.508461977	High	0.068202082
XR_379879.2	1467	1	1	0.502066193	High	0.122765109
XR_001785480.1	859	1	1.477121255	0.506808677	High	0.080082341
XR_877340.2	1040	1	0.84509804	0.5005265	High	0.139558861
XR_387190.2	6067	1	1.204119983	0.504095102	High	0.102875103
XR_882023.2	5471	0.988700565	1.255272505	0.499100281	High	0.1564508
XR_870083.1	6031	1	0.77815125	0.499861063	High	0.147279454
XR_001779864.1	1592	1	1	0.502066193	High	0.122765109
XR_870828.1	234	1	0.84509804	0.5005265	High	0.139558861
XR_376340.3	936	1	0.84509804	0.5005265	High	0.139558861
XR_387189.3	3082	1	1.204119983	0.504095102	High	0.102875103
XR_001779963.1	1651	1	1	0.502066193	High	0.122765109
XR_375560.3	1868	1	1.431363764	0.506353858	High	0.083610261
XR_001780776.1	2145	1	0.77815125	0.499861063	High	0.147279454
XR_001779424.1	3312	1	0.77815125	0.499861063	High	0.147279454
XR_001778836.1	3647.8858	1	1.079181246	0.502853238	High	0.114751053
XR_879507.2	1769	1	0.698970004	0.499074018	High	0.156773978
XR_870766.1	738	1	1.176091259	0.503816503	High	0.10545839
XR_374519.3	308	1	0.84509804	0.5005265	High	0.139558861
XR_001782339.1	3955	1	1.612783857	0.508157135	High	0.070283798
XR_374413.3	170	1	1.230448921	0.504356807	High	0.100490646
XR_001780472.1	1017	1	1.146128036	0.503518675	High	0.108271508
XR_001782375.1	3063	1	1.716003344	0.509183115	High	0.063467159
XR_001781861.1	5438	1	1.447158031	0.506510849	High	0.082379552
XR_377100.1	1278	1	0.954242509	0.501611373	High	0.12757134
XR_001783018.1	250	1	0.903089987	0.501102928	High	0.133097335
XR_001784596.1	2947	1	1.146128036	0.503518675	High	0.108271508
XR_880393.2	4499	1	0.954242509	0.501611373	High	0.12757134
XR_001779993.1	4957	1	1.949390007	0.511502929	High	0.049955291
XR_388417.3	2405	1	0.903089987	0.501102928	High	0.133097335
NR_110969.1	2879	1	1.301029996	0.505058368	High	0.094297966
XR_384568.1	4130	1	1.431363764	0.506353858	High	0.083610261
XR_001784104.1	3588	0.988095238	1.113943352	0.497400681	High	0.178269663
XR_001781522.1	1799	0.994755245	1.041392685	0.499923227	High	0.146546323
XR_001778335.1	3844	1	1.278753601	0.504836945	High	0.096221295
XR_001779887.1	1687	1	1.079181246	0.502853238	High	0.114751053
XR_001783041.1	1766	1	1.301029996	0.505058368	High	0.094297966
XR_001779512.1	906	1	1.230448921	0.504356807	High	0.100490646
NR_126154.1	1837	1	1	0.502066193	High	0.122765109
XR_001785132.1	899	1	1.255272505	0.504603548	High	0.098279691
XR_001781166.1	4394	0.997481108	1.230448921	0.503130008	High	0.112023319
XR_001779429.1	14211	1	1.591064607	0.50794125	High	0.071787355
XR_001781571.1	1301	1	1.230448921	0.504356807	High	0.100490646
XR_881348.2	439	1	0.84509804	0.5005265	High	0.139558861
XR_001784594.1	2966	1	1.146128036	0.503518675	High	0.108271508
XR_870457.2	3201	1	0.698970004	0.499074018	High	0.156773978
XR_384022.3	2942	1	1.176091259	0.503816503	High	0.10545839
XR_001783210.1	1787	1	0.903089987	0.501102928	High	0.133097335
XR_001783192.1	3042	1	1.041392685	0.502477627	High	0.118528023
XR_001781193.1	3874	1	1.255272505	0.504603548	High	0.098279691
XR_001778878.1	1563	1	1.361727836	0.505661691	High	0.089201467
XR_001785150.1	1951	0.993723849	1.146128036	0.500461944	High	0.140295573
XR_386449.3	2191	1	1.113943352	0.503198766	High	0.111352916
XR_384879.3	1169	1	0.698970004	0.499074018	High	0.156773978
XR_001784366.1	3533	1	1.672097858	0.508746704	High	0.066301012
XR_875207.2	4320	1	1.041392685	0.502477627	High	0.118528023
XR_001781544.1	3858	0.995680346	0.903089987	0.498999087	High	0.157698456
XR_001784729.1	2735	1	1.397940009	0.506021633	High	0.086260152
XR_866453.1	626	1	0.84509804	0.5005265	High	0.139558861
XR_386503.1	291	1	0.602059991	0.498110753	High	0.16893076
XR_001782361.1	864	1	1	0.502066193	High	0.122765109
XR_001778420.1	1701	1	1.204119983	0.504095102	High	0.102875103
XR_001781835.1	8547	1	1.431363764	0.506353858	High	0.083610261
NR_104305.1	2730	0.992125984	0.903089987	0.497267974	High	0.180050457
XR_388271.3	423	1	0.698970004	0.499074018	High	0.156773978
XR_388407.3	546	1	1.113943352	0.503198766	High	0.111352916
XR_874118.1	287	1	1.924279286	0.511253334	High	0.051288628
XR_377190.2	6786	1	1.361727836	0.505661691	High	0.089201467
XR_001780011.1	2288	1	0.698970004	0.499074018	High	0.156773978
XR_870749.2	1016	1	1.113943352	0.503198766	High	0.111352916
XR_877339.2	2260.0956	1	0.84509804	0.5005265	High	0.139558861
XR_382450.3	717	1	0.954242509	0.501611373	High	0.12757134
XR_384603.3	145	1	0.77815125	0.499861063	High	0.147279454
XR_879197.2	513	1	1.176091259	0.503816503	High	0.10545839
XR_001782757.1	542	1	1.176091259	0.503816503	High	0.10545839
XR_001778470.1	1329	1	1	0.502066193	High	0.122765109
XR_879522.2	2762	1	1.361727836	0.505661691	High	0.089201467
XR_383618.2	472	1	0.903089987	0.501102928	High	0.133097335
XR_384524.3	1390	0.990881459	1.146128036	0.499077589	High	0.156730015
XR_376341.3	562	1	0.84509804	0.5005265	High	0.139558861
XR_374091.2	4771	1	1.204119983	0.504095102	High	0.102875103
XR_001781846.1	2022	0.994285714	1.041392685	0.499694547	High	0.149255373
XR_001782604.1	1636	1	0.903089987	0.501102928	High	0.133097335
NR_045523.1	1017	1	0.698970004	0.499074018	High	0.156773978
XR_001780784.1	1125	1	1.113943352	0.503198766	High	0.111352916
XR_377697.3	719	1	1.176091259	0.503816503	High	0.10545839
XR_866415.1	3962	1	0.84509804	0.5005265	High	0.139558861
XR_001782340.1	1095	1	1.643452676	0.508461977	High	0.068202082
XR_379436.3	615	1	0.698970004	0.499074018	High	0.156773978
XR_872407.1	1251	1	0.84509804	0.5005265	High	0.139558861
XR_374138.3	1986	1	1.342422681	0.505469802	High	0.090799701
XR_001782306.1	5160	1	1.361727836	0.505661691	High	0.089201467
XR_001784361.1	3533	1	1.672097858	0.508746704	High	0.066301012
XR_001779861.1	239	1	1.431363764	0.506353858	High	0.083610261
XR_001780055.1	1940	0.990566038	1	0.497471485	High	0.177324113
XR_375479.3	2390	0.989949749	1	0.497171328	High	0.181354362
XR_380403.2	123	1	1.113943352	0.503198766	High	0.111352916
XR_001785185.1	1075	1	0.954242509	0.501611373	High	0.12757134
XR_389695.2	2977	1	0.954242509	0.501611373	High	0.12757134
XR_377492.3	593	1	1	0.502066193	High	0.122765109
XR_001780415.1	1794	0.992248062	1.380211242	0.502069916	High	0.122726302
XR_001783420.1	6135	1	1.041392685	0.502477627	High	0.118528023
XR_388261.3	427	1	1.176091259	0.503816503	High	0.10545839
XR_001782449.1	1088	1	1.230448921	0.504356807	High	0.100490646
XR_001784154.1	2184	1	1.146128036	0.503518675	High	0.108271508
XR_001783564.1	3213	1	1.414973348	0.50619094	High	0.084901976
XR_378255.3	2593	1	1.477121255	0.506808677	High	0.080082341
XR_001779977.1	4957	1	1.949390007	0.511502929	High	0.049955291
XR_001778872.1	3430	1	1.146128036	0.503518675	High	0.108271508
XR_001781498.1	1506	1	1.380211242	0.505845412	High	0.08769097
XR_867922.2	3752	1	1.643452676	0.508461977	High	0.068202082
XR_001783068.1	2818	1	1.707570176	0.509099291	High	0.064004031
XR_388405.2	405	1	1.176091259	0.503816503	High	0.10545839
XR_868868.2	253	0.985294118	1.322219295	0.498106645	High	0.16898387
XR_001783565.1	1458	0.993006993	1.698970004	0.505607939	High	0.089647037
XR_001783713.1	233	1	1.505149978	0.507087277	High	0.077977594
XR_001780751.1	1210	1	1.414973348	0.50619094	High	0.084901976
XR_001778858.1	1857	1	1.361727836	0.505661691	High	0.089201467
XR_001779430.1	14283	1	1.591064607	0.50794125	High	0.071787355
XR_388484.2	6207	1	1.113943352	0.503198766	High	0.111352916
XR_386004.3	2560	1	1.255272505	0.504603548	High	0.098279691
XR_001778230.1	3135	1	0.77815125	0.499861063	High	0.147279454
XR_001781369.1	116	1	1.531478917	0.507348981	High	0.076038972
XR_001785104.1	829	1	1	0.502066193	High	0.122765109
XR_001784571.1	236	1	1.491361694	0.506950224	High	0.079007685
NR_131030.1	737	1	0.77815125	0.499861063	High	0.147279454
XR_871719.2	1217	1	1.462397998	0.506662331	High	0.081205014
XR_001782341.1	6672	1	1.643452676	0.508461977	High	0.068202082
XR_377054.3	1334	0.994428969	0.77815125	0.497147753	High	0.181673307
XR_001778871.1	1563	1	1.361727836	0.505661691	High	0.089201467
NR_033241.1	2070	0.991150442	1.176091259	0.499506422	High	0.151508903
XR_001780502.1	1689	1	1.51851394	0.507220112	High	0.076988959
XR_379458.1	2430	1	1.176091259	0.503816503	High	0.10545839
XR_001781828.1	1101	1	0.698970004	0.499074018	High	0.156773978
XR_001785488.1	5471	1	1.255272505	0.504603548	High	0.098279691
XR_001782125.1	131	1	1.041392685	0.502477627	High	0.118528023
XR_866982.2	1203	1	1.176091259	0.503816503	High	0.10545839
NR_040453.1	4347.1304	1	0.477121255	0.496868889	High	0.185472777
XR_001782592.1	994	1	1.079181246	0.502853238	High	0.114751053
XR_001784220.1	362	1	0.954242509	0.501611373	High	0.12757134
XR_001779033.1	1165	1	1.602059991	0.508050542	High	0.071023124
XR_001785091.1	5631	1	1.278753601	0.504836945	High	0.096221295
XR_380094.2	2773	1	1.041392685	0.502477627	High	0.118528023
XR_882014.2	846	1	1.397940009	0.506021633	High	0.086260152
XR_001780023.1	2380	1	1.414973348	0.50619094	High	0.084901976
XR_868551.2	1122	1	0.84509804	0.5005265	High	0.139558861
XR_001783059.1	3099	1	1.672097858	0.508746704	High	0.066301012
XR_001778808.1	888	0.999155833	1.204119983	0.50368396	High	0.106703716
XR_874275.2	2870	1	1.491361694	0.506950224	High	0.079007685
XR_001778870.1	4003	1	1.146128036	0.503518675	High	0.108271508
XR_001785098.1	271	1	0.954242509	0.501611373	High	0.12757134
XR_391371.3	1094	1	1.079181246	0.502853238	High	0.114751053
XR_001778400.1	1881	1	1.414973348	0.50619094	High	0.084901976
XR_879597.2	2216	1	0.954242509	0.501611373	High	0.12757134
XR_871703.2	2209	1	0.954242509	0.501611373	High	0.12757134
XR_383159.3	4491	1	1	0.502066193	High	0.122765109
XR_001778804.1	1093	1	1.568201724	0.507713998	High	0.073396608
NR_110981.1	1572	0.994708995	1.079181246	0.500276311	High	0.142428703
XR_001782103.1	806	1	1.079181246	0.502853238	High	0.114751053
NR_102718.1	1228	0.995024876	1.204119983	0.501672022	High	0.126922985
XR_376545.2	1238.0288	1	0.77815125	0.499861063	High	0.147279454
XR_001785166.1	142	1	1	0.502066193	High	0.122765109
XR_380379.1	149	1	0.954242509	0.501611373	High	0.12757134
XR_001778801.1	1159	1	1.568201724	0.507713998	High	0.073396608
XR_882015.2	846	1	1.397940009	0.506021633	High	0.086260152
NR_110970.1	2879	1	1.301029996	0.505058368	High	0.094297966
NR_104354.1	269	1	1.146128036	0.503518675	High	0.108271508
XR_001778337.1	3844	1	1.278753601	0.504836945	High	0.096221295
XR_001778229.1	3135	1	0.77815125	0.499861063	High	0.147279454
XR_001778101.1	3614	1	0.698970004	0.499074018	High	0.156773978
XR_388542.1	1977	1	0.602059991	0.498110753	High	0.16893076
XR_001781137.1	4585	1	1.278753601	0.504836945	High	0.096221295
XR_001778879.1	2504	1	1.146128036	0.503518675	High	0.108271508
XR_383145.2	443	1	0.77815125	0.499861063	High	0.147279454
NR_110987.1	2439	1	1	0.502066193	High	0.122765109
XR_378239.1	314	1	1.113943352	0.503198766	High	0.111352916
XR_869742.1	595	1	1.255272505	0.504603548	High	0.098279691
XR_001785130.1	852	1	1.255272505	0.504603548	High	0.098279691
XR_001778857.1	1857	1	1.361727836	0.505661691	High	0.089201467
XR_001784084.1	1271	1	1.176091259	0.503816503	High	0.10545839
XR_001784761.1	3224	1	1.176091259	0.503816503	High	0.10545839
NR_028144.1	1930	1	0.954242509	0.501611373	High	0.12757134
XR_867884.2	327	1	0.954242509	0.501611373	High	0.12757134
XR_001784212.1	1379	1	1	0.502066193	High	0.122765109
XR_001780568.1	952	1	1.414973348	0.50619094	High	0.084901976
XR_391096.2	1641	1	1	0.502066193	High	0.122765109
XR_001779050.1	2135	1	0.77815125	0.499861063	High	0.147279454
XR_001780519.1	824.0228	1	0.84509804	0.5005265	High	0.139558861
XR_878643.2	3939	0.989473684	1.079181246	0.497726511	High	0.173944644
NR_108101.1	175	1	0.698970004	0.499074018	High	0.156773978
XR_001778921.1	340	1	0.477121255	0.496868889	High	0.185472777
XR_874461.2	3874	1	1.397940009	0.506021633	High	0.086260152
XR_389284.3	1429	1	1.361727836	0.505661691	High	0.089201467
XR_001783738.1	1667	1	0.903089987	0.501102928	High	0.133097335
NR_132634.1	1388	1	1.079181246	0.502853238	High	0.114751053
XR_001781912.1	1151	1	1.113943352	0.503198766	High	0.111352916
XR_001780417.1	598	0.987427466	1.361727836	0.499538376	High	0.151124549
NR_027395.1	2413	1	1.204119983	0.504095102	High	0.102875103
XR_373945.3	15652	0.987804878	1.397940009	0.500082132	High	0.144683413
NR_028449.1	600	1	1	0.502066193	High	0.122765109
XR_001782082.1	309	1	0.84509804	0.5005265	High	0.139558861
XR_385331.3	477	1	1.041392685	0.502477627	High	0.118528023
XR_001782567.1	1939	0.987804878	1.176091259	0.497877002	High	0.171969758
XR_383982.2	364	1	0.954242509	0.501611373	High	0.12757134
XR_868888.2	142	1	1	0.502066193	High	0.122765109
XR_870765.2	363	1	0.602059991	0.498110753	High	0.16893076
XR_881541.1	2324	1	0.477121255	0.496868889	High	0.185472777
XR_870620.1	2859	1	1.176091259	0.503816503	High	0.10545839
XR_391056.3	1454	1	0.77815125	0.499861063	High	0.147279454
XR_380378.1	2209	0.992481203	0.954242509	0.497949425	High	0.171024474
XR_001785523.1	4285	1	1.799340549	0.510011469	High	0.058348449
XR_378181.3	3471	1	1	0.502066193	High	0.122765109
XR_377496.2	442	1	1.230448921	0.504356807	High	0.100490646
XR_383154.2	3590	0.990291262	1.230448921	0.499628272	High	0.150046712
NR_073452.1	3162	1	1.230448921	0.504356807	High	0.100490646
XR_001785143.1	1324	1	0.954242509	0.501611373	High	0.12757134
XR_001778395.1	2255	1	1.146128036	0.503518675	High	0.108271508
XR_001779982.1	4961	1	1.924279286	0.511253334	High	0.051288628
XR_001779934.1	2291	1	0.954242509	0.501611373	High	0.12757134
XR_001784162.1	312	1	0.903089987	0.501102928	High	0.133097335
XR_866451.1	626	1	0.84509804	0.5005265	High	0.139558861
XR_001779436.1	4326	1	1.556302501	0.507595722	High	0.074245005
XR_001779984.1	4957	1	1.908485019	0.511096342	High	0.052141679
XR_001783705.1	2319	1	1.556302501	0.507595722	High	0.074245005
XR_870770.2	2097	1	1.041392685	0.502477627	High	0.118528023
XR_001780512.1	387	1	0.77815125	0.499861063	High	0.147279454
XR_001781569.1	514	1	1	0.502066193	High	0.122765109
XR_387086.2	693	1	0.903089987	0.501102928	High	0.133097335
XR_001785485.1	5387	1	1.255272505	0.504603548	High	0.098279691
XR_001783740.1	715	1	1.255272505	0.504603548	High	0.098279691
XR_001783417.1	6135	1	1.041392685	0.502477627	High	0.118528023
XR_001783375.1	2470	1	1.380211242	0.505845412	High	0.08769097
XR_387579.2	438	1	0.84509804	0.5005265	High	0.139558861
XR_378241.3	273	1	1.301029996	0.505058368	High	0.094297966
XR_001780510.1	1527	1	0.77815125	0.499861063	High	0.147279454
XR_375271.2	1012	1	1.041392685	0.502477627	High	0.118528023
XR_876529.2	1143	1	1	0.502066193	High	0.122765109
XR_001779891.1	4277	1	1.380211242	0.505845412	High	0.08769097
NR_102722.1	405	1	1.146128036	0.503518675	High	0.108271508
XR_001784748.1	3792	0.991537377	0.84509804	0.496404872	High	0.19190327
XR_377498.2	5290.764	1	0.698970004	0.499074018	High	0.156773978
XR_001779983.1	3879	1	1.934498451	0.51135491	High	0.05074263
XR_881592.1	462	1	1	0.502066193	High	0.122765109
XR_381432.3	366	1	1.322219295	0.505268985	High	0.09249495
XR_001780759.1	2042	1	1.342422681	0.505469802	High	0.090799701
XR_001782342.1	1095	1	1.643452676	0.508461977	High	0.068202082
XR_001785120.1	1698	1	1.113943352	0.503198766	High	0.111352916
NR_130970.1	190	0.97826087	1.591064607	0.497353444	High	0.178902264
XR_378254.3	2593	1	1.477121255	0.506808677	High	0.080082341
XR_001781199.1	260	1	1.204119983	0.504095102	High	0.102875103
XR_374470.3	5542	0.989214176	1.230448921	0.499103688	High	0.156408904
XR_001783673.1	1904	1	1.146128036	0.503518675	High	0.108271508
XR_874024.2	151	1	2.06069784	0.512609306	High	0.044374534
XR_001785492.1	770	0.992125984	1.204119983	0.500260149	High	0.14261546
XR_379456.3	2430	1	1.176091259	0.503816503	High	0.10545839
XR_001779889.1	4277	1	1.414973348	0.50619094	High	0.084901976
XR_001781805.1	6440	0.993670886	1.397940009	0.502939107	High	0.113899754
XR_001783775.1	7173	0.993288591	1.176091259	0.500547784	High	0.139316546
XR_866979.2	849	0.97826087	1.662757832	0.49806606	High	0.169509138
XR_384042.3	572	1	1.230448921	0.504356807	High	0.100490646
XR_001782396.1	1427	1	1.113943352	0.503198766	High	0.111352916
XR_001779969.1	971	1	1.322219295	0.505268985	High	0.09249495
XR_001781864.1	5438	1	1.505149978	0.507087277	High	0.077977594
XR_373938.1	1680	1	1.146128036	0.503518675	High	0.108271508
XR_866024.2	281	1	1.041392685	0.502477627	High	0.118528023
XR_001782600.1	2157	1	1.322219295	0.505268985	High	0.09249495
XR_001780322.1	244	1	0.84509804	0.5005265	High	0.139558861
XR_881423.2	13064	1	1.176091259	0.503816503	High	0.10545839
XR_387087.1	693	1	0.903089987	0.501102928	High	0.133097335
XR_388459.1	281	1	0.77815125	0.499861063	High	0.147279454
NR_110976.1	522	1	1.278753601	0.504836945	High	0.096221295
XR_001779919.1	633	1	1.146128036	0.503518675	High	0.108271508
XR_001778418.1	1187	0.985294118	1.799340549	0.50284913	High	0.114791894
XR_001781909.1	2968	1	1.113943352	0.503198766	High	0.111352916
XR_001780435.1	194	1	1.113943352	0.503198766	High	0.111352916
NR_104094.1	2544	1	1.278753601	0.504836945	High	0.096221295
XR_001780420.1	2409	1	1.230448921	0.504356807	High	0.100490646
XR_391027.2	933	1	1.380211242	0.505845412	High	0.08769097
XR_001784624.1	2089	1	1.643452676	0.508461977	High	0.068202082
XR_001784678.1	2264.094	0.996376812	1.113943352	0.501434131	High	0.129479277
XR_880394.2	4499	1	0.954242509	0.501611373	High	0.12757134
XR_001784302.1	6536	0.986206897	1.653212514	0.501841207	High	0.125126501
XR_001779827.1	938	1	1.322219295	0.505268985	High	0.09249495
XR_380402.2	184	1	1.113943352	0.503198766	High	0.111352916
XR_001785531.1	272	1	0.903089987	0.501102928	High	0.133097335
XR_001779024.1	1698	0.993421053	0.903089987	0.497898723	High	0.171685894
XR_381181.3	3063	1	1.041392685	0.502477627	High	0.118528023
XR_377475.3	1378	1	0.77815125	0.499861063	High	0.147279454
XR_001777994.1	3340	1	0.602059991	0.498110753	High	0.16893076
XR_140973.4	643	1	0.698970004	0.499074018	High	0.156773978
XR_383124.3	801	1	0.903089987	0.501102928	High	0.133097335
XR_001784909.1	1199	1	1.447158031	0.506510849	High	0.082379552
XR_871710.2	1017	1	1.322219295	0.505268985	High	0.09249495
XR_001779867.1	1549	1	0.954242509	0.501611373	High	0.12757134
XR_879502.2	471	1	1.176091259	0.503816503	High	0.10545839
XR_374092.3	4582	1	1.204119983	0.504095102	High	0.102875103
XR_001782376.1	2545	1	1.716003344	0.509183115	High	0.063467159
XR_141481.4	1939	1	0.477121255	0.496868889	High	0.185472777
XR_001781877.1	825	1	1.278753601	0.504836945	High	0.096221295
NR_104478.1	4173	1	0.698970004	0.499074018	High	0.156773978
XR_375491.3	5782	0.998896247	0.954242509	0.501073802	High	0.133418797
XR_001779996.1	993	0.981927711	1.939519253	0.502602905	High	0.117258647
XR_373771.3	1914	1	1.176091259	0.503816503	High	0.10545839
XR_001778876.1	1563	1	1.361727836	0.505661691	High	0.089201467
XR_001778008.1	801	1	1.041392685	0.502477627	High	0.118528023
XR_383047.3	428	1	1.041392685	0.502477627	High	0.118528023
NR_110367.1	860	1	1	0.502066193	High	0.122765109
XR_867864.2	1787	1	1.146128036	0.503518675	High	0.108271508
XR_001778818.1	234	1	0.77815125	0.499861063	High	0.147279454
XR_001782058.1	383	1	0.84509804	0.5005265	High	0.139558861
XR_001781557.1	507	1	0.602059991	0.498110753	High	0.16893076
XR_881631.1	687	1	1.380211242	0.505845412	High	0.08769097
XR_374069.1	2018	1	0.903089987	0.501102928	High	0.133097335
NR_110780.1	1672	1	1.113943352	0.503198766	High	0.111352916
XR_001779025.1	2894	1	1.602059991	0.508050542	High	0.071023124
XR_001781189.1	190.0032	1	1.113943352	0.503198766	High	0.111352916
XR_001783774.1	7173	1	1.176091259	0.503816503	High	0.10545839
XR_001783783.1	1066	1	1.477121255	0.506808677	High	0.080082341
XR_001784099.1	2768	1	1.278753601	0.504836945	High	0.096221295
XR_001783378.1	2470	1	1.342422681	0.505469802	High	0.090799701
XR_001785524.1	4285	1	1.799340549	0.510011469	High	0.058348449
XR_001784688.1	1811	1	1.041392685	0.502477627	High	0.118528023
XR_001779992.1	3991	1	1.908485019	0.511096342	High	0.052141679
XR_381516.3	493	1	0.903089987	0.501102928	High	0.133097335
XR_001783752.1	4868	1	0.903089987	0.501102928	High	0.133097335
XR_374089.3	4582	1	1.204119983	0.504095102	High	0.102875103
XR_871722.2	1105	1	1.431363764	0.506353858	High	0.083610261
XR_001778835.1	3905	1	1.079181246	0.502853238	High	0.114751053
XR_001779588.1	2859	0.995037221	1.041392685	0.50006056	High	0.144935365
XR_377490.3	185	0.992957746	0.954242509	0.49818152	High	0.168017563
XR_001779981.1	5079	1	1.924279286	0.511253334	High	0.051288628
XR_391101.3	2028	1	1.041392685	0.502477627	High	0.118528023
XR_375481.3	2526	0.994949495	1	0.4996064	High	0.150308483
XR_881168.1	8646	1	0.84509804	0.5005265	High	0.139558861
XR_001779444.1	666	0.996078431	0.698970004	0.497164061	High	0.181452637
XR_879536.2	3830	1	1	0.502066193	High	0.122765109
XR_374768.3	202	1	0.698970004	0.499074018	High	0.156773978
XR_386515.3	1715	1	1.041392685	0.502477627	High	0.118528023
XR_386478.1	4351	1	0.903089987	0.501102928	High	0.133097335
XR_001781374.1	297	1	1.812913357	0.51014638	High	0.05754638
XR_001784610.1	2092	1	1.653212514	0.508558987	High	0.06754969
XR_378251.2	944	1	0.602059991	0.498110753	High	0.16893076
XR_376319.3	1580	1	1.176091259	0.503816503	High	0.10545839
XR_374177.2	281	1	0.903089987	0.501102928	High	0.133097335
XR_001779462.1	4206	1	1.113943352	0.503198766	High	0.111352916
XR_001779895.1	2553	1	0.84509804	0.5005265	High	0.139558861
XR_384560.3	3461	1	0.954242509	0.501611373	High	0.12757134
XR_882039.2	2127	1	1.255272505	0.504603548	High	0.098279691
XR_376374.3	1969	1	0.954242509	0.501611373	High	0.12757134
XR_001780082.1	1802	1	1.255272505	0.504603548	High	0.098279691
XR_001781149.1	665	1	1.342422681	0.505469802	High	0.090799701
XR_868870.2	365	0.996629213	1.322219295	0.50362728	High	0.107239493
XR_874159.1	154	0.983050847	2.161368002	0.505355046	High	0.091765597
XR_868046.1	1767	1	1.176091259	0.503816503	High	0.10545839
NR_033793.1	1300	1	0.84509804	0.5005265	High	0.139558861
XR_877667.2	2319	1	1.146128036	0.503518675	High	0.108271508
XR_001779012.1	1409	1	1.176091259	0.503816503	High	0.10545839
XR_001779903.1	1509	1	1.230448921	0.504356807	High	0.100490646
NR_104437.1	8850	1	1.113943352	0.503198766	High	0.111352916
XR_872709.1	2409	1	1.230448921	0.504356807	High	0.100490646
XR_870103.1	3511	1	0.954242509	0.501611373	High	0.12757134
XR_001781851.1	297	1	1	0.502066193	High	0.122765109
XR_374462.1	222	1	0.698970004	0.499074018	High	0.156773978
XR_001781863.1	5438	1	1.505149978	0.507087277	High	0.077977594
XR_001785549.1	851	1	1.431363764	0.506353858	High	0.083610261
XR_384557.3	450	1	1.176091259	0.503816503	High	0.10545839
XR_001780451.1	4214	1	0.903089987	0.501102928	High	0.133097335
XR_387395.2	362	1	0.903089987	0.501102928	High	0.133097335
XR_871480.2	2275	1	0.477121255	0.496868889	High	0.185472777
XR_388408.3	1923	1	1.113943352	0.503198766	High	0.111352916
XR_001778998.1	305	1	1.414973348	0.50619094	High	0.084901976
XR_390316.3	3450	1	0.903089987	0.501102928	High	0.133097335
XR_386528.2	621	1	0.903089987	0.501102928	High	0.133097335
XR_001785578.1	5244	1	0.84509804	0.5005265	High	0.139558861
XR_375593.1	1239	1	1.041392685	0.502477627	High	0.118528023
XR_866224.2	754	1	1.113943352	0.503198766	High	0.111352916
NR_131241.1	1576	1	1.041392685	0.502477627	High	0.118528023
XR_001785536.1	3586	1	1.568201724	0.507713998	High	0.073396608
XR_001783038.1	2473	1	1.301029996	0.505058368	High	0.094297966
XR_383833.3	8109	0.992014742	1.079181246	0.498964105	High	0.158131282
XR_001783727.1	1667	0.994871795	1.431363764	0.503856221	High	0.105087263
XR_866332.1	223	1	1	0.502066193	High	0.122765109
XR_001784102.1	2650	0.998166819	1.681241237	0.507944756	High	0.071762741
XR_383180.2	1662	1	1.255272505	0.504603548	High	0.098279691
XR_388471.3	2288	1	0.698970004	0.499074018	High	0.156773978
XR_001778932.1	7714	0.99702381	0.903089987	0.499653407	High	0.149746266
XR_384043.3	445	1	1.230448921	0.504356807	High	0.100490646
XR_868866.2	645	1	1.322219295	0.505268985	High	0.09249495
XR_384041.3	572	1	1.230448921	0.504356807	High	0.100490646
XR_001782351.1	3498	1	0.698970004	0.499074018	High	0.156773978
XR_001785472.1	1876	1	1.361727836	0.505661691	High	0.089201467
XR_380979.3	2230	1	1.255272505	0.504603548	High	0.098279691
XR_001778484.1	1832	1	0.954242509	0.501611373	High	0.12757134
XR_866226.2	754	1	1.146128036	0.503518675	High	0.108271508
XR_001780014.1	5342	0.986206897	1.792391689	0.503224619	High	0.111101592
XR_001778629.1	6888	0.969072165	2.401400541	0.500932754	High	0.134983123
XR_375550.2	1946	0.994100295	0.954242509	0.498737986	High	0.160947774
XR_881167.1	6814	1	0.84509804	0.5005265	High	0.139558861
XR_001783761.1	1239	1	1.041392685	0.502477627	High	0.118528023
NR_028095.1	878	1	1.079181246	0.502853238	High	0.114751053
NR_110368.1	725	1	1	0.502066193	High	0.122765109
XR_381182.3	3064	1	1.041392685	0.502477627	High	0.118528023
XR_382226.1	838	1	1.204119983	0.504095102	High	0.102875103
XR_866275.2	6072	0.985483871	1.230448921	0.497286884	High	0.179796025
XR_377417.2	2423	1	0.698970004	0.499074018	High	0.156773978
XR_382236.3	2495	1	1.079181246	0.502853238	High	0.114751053
XR_389269.3	1335	0.989208633	1.079181246	0.49759742	High	0.175650129
XR_001785527.1	1642	1	1	0.502066193	High	0.122765109
XR_001783776.1	7173	1	1.176091259	0.503816503	High	0.10545839
XR_386476.2	4166	1	0.903089987	0.501102928	High	0.133097335
XR_001781524.1	5955	1	1.380211242	0.505845412	High	0.08769097
XR_373246.3	868	1	0.954242509	0.501611373	High	0.12757134
XR_001778974.1	1066	1	1.146128036	0.503518675	High	0.108271508
XR_001778853.1	1857	1	1.397940009	0.506021633	High	0.086260152
XR_378786.2	925	1	0.77815125	0.499861063	High	0.147279454
XR_880401.2	237	1	0.84509804	0.5005265	High	0.139558861
XR_001778832.1	3838	1	1.278753601	0.504836945	High	0.096221295
XR_374176.2	281	1	0.903089987	0.501102928	High	0.133097335
NR_131893.1	542	1	1.146128036	0.503518675	High	0.108271508
NR_110781.1	1672	1	1.113943352	0.503198766	High	0.111352916
XR_873128.2	1472	1	1.176091259	0.503816503	High	0.10545839
XR_872718.2	330	1	1	0.502066193	High	0.122765109
XR_382237.3	767	1	1.079181246	0.502853238	High	0.114751053
XR_869281.1	1219	1	1.041392685	0.502477627	High	0.118528023
XR_876585.2	735	0.994152047	1.113943352	0.500350584	High	0.141572608
XR_001780741.1	779	1	0.954242509	0.501611373	High	0.12757134
XR_389275.3	4499	1	0.954242509	0.501611373	High	0.12757134
XR_001783208.1	1626	1	1.230448921	0.504356807	High	0.100490646
XR_876139.1	5438	1	1.505149978	0.507087277	High	0.077977594
NR_104374.1	846	1	1.146128036	0.503518675	High	0.108271508
XR_001778874.1	1563	1	1.361727836	0.505661691	High	0.089201467
XR_001779418.1	2375	1	0.903089987	0.501102928	High	0.133097335
XR_001778975.1	1219	1	1.146128036	0.503518675	High	0.108271508
NR_104460.1	703	1	1.113943352	0.503198766	High	0.111352916
XR_376290.1	1495	1	0.954242509	0.501611373	High	0.12757134
XR_001779510.1	368	1	1.176091259	0.503816503	High	0.10545839
XR_001779904.1	1509	1	1.230448921	0.504356807	High	0.100490646
XR_001780764.1	2042	1	1.342422681	0.505469802	High	0.090799701
XR_380377.2	2209	1	0.954242509	0.501611373	High	0.12757134
XR_880779.1	5612	1	0.954242509	0.501611373	High	0.12757134
XR_001779949.1	1615	1	0.84509804	0.5005265	High	0.139558861
XR_870767.2	2595	1	1.176091259	0.503816503	High	0.10545839
XR_378788.2	1929	1	0.84509804	0.5005265	High	0.139558861
XR_001785470.1	1874	1	1.278753601	0.504836945	High	0.096221295
XR_385352.3	158	1	1.204119983	0.504095102	High	0.102875103
XR_001781510.1	7537	0.996765847	1.041392685	0.500902469	High	0.135320641
XR_879538.2	104	0.997159091	1.204119983	0.502711469	High	0.116166433
NR_073191.1	836	1	1.301029996	0.505058368	High	0.094297966
NR_102719.1	1228	0.995145631	1.230448921	0.501992539	High	0.123534693
XR_001784333.1	553	1	1.77815125	0.509800852	High	0.059618128
XR_868571.1	453	1	0.477121255	0.496868889	High	0.185472777
XR_375453.3	1797	1	0.903089987	0.501102928	High	0.133097335
XR_001780230.1	4240	1	1.770852012	0.509728299	High	0.060060483
XR_375508.2	1982	1	1.079181246	0.502853238	High	0.114751053
XR_001783721.1	2182	1	1	0.502066193	High	0.122765109
XR_868764.2	1817	1	1.230448921	0.504356807	High	0.100490646
XR_384052.3	1301	1	1.230448921	0.504356807	High	0.100490646
XR_001778831.1	3838	1	1.278753601	0.504836945	High	0.096221295
XR_382743.3	1192	1	0.954242509	0.501611373	High	0.12757134
XR_879735.1	531	1	1.041392685	0.502477627	High	0.118528023
XR_373965.3	110	1	0.903089987	0.501102928	High	0.133097335
XR_869289.2	768	1	0.698970004	0.499074018	High	0.156773978
XR_390732.3	3534	1	1.146128036	0.503518675	High	0.108271508
XR_001779907.1	1509	1	1.230448921	0.504356807	High	0.100490646
XR_872416.1	4214	1	0.903089987	0.501102928	High	0.133097335
XR_001782055.1	474	1	0.77815125	0.499861063	High	0.147279454
XR_873835.1	1807	1	1	0.502066193	High	0.122765109
XR_383615.2	736	1	0.698970004	0.499074018	High	0.156773978
XR_869826.2	934	1	0.903089987	0.501102928	High	0.133097335
XR_385344.1	1900	1	1.079181246	0.502853238	High	0.114751053
XR_001780757.1	2042	1	1.342422681	0.505469802	High	0.090799701
XR_388409.2	221	1	0.77815125	0.499861063	High	0.147279454
XR_001782043.1	1155	1	1.113943352	0.503198766	High	0.111352916
XR_001784201.1	2212	0.988826816	1.361727836	0.500219914	High	0.143081099
XR_001778631.1	4431	1	2.401400541	0.515995819	High	0.03034627
NR_136911.1	377	1	1.204119983	0.504095102	High	0.102875103
XR_001779460.1	4206	1	1.113943352	0.503198766	High	0.111352916
NR_033188.1	727	1	0.602059991	0.498110753	High	0.16893076
XR_001784123.1	3967	1	1.531478917	0.507348981	High	0.076038972
XR_001785556.1	1215	1	1.342422681	0.505469802	High	0.090799701
XR_880217.2	1634	1	0.477121255	0.496868889	High	0.185472777
XR_001782885.1	407	1	1.255272505	0.504603548	High	0.098279691
XR_001778896.1	1618	1	1.113943352	0.503198766	High	0.111352916
XR_388320.1	471	0.985294118	1.176091259	0.496654163	High	0.188431712
XR_105825.4	2086	1	1.342422681	0.505469802	High	0.090799701
XR_001779962.1	1394	1	1	0.502066193	High	0.122765109
XR_387735.2	1968	1	1.204119983	0.504095102	High	0.102875103
XR_865935.2	2858	1	1.278753601	0.504836945	High	0.096221295
XR_001779042.1	139	1	1.255272505	0.504603548	High	0.098279691
XR_878266.2	782	1	1.380211242	0.505845412	High	0.08769097
XR_001778469.1	1370	1	1	0.502066193	High	0.122765109
XR_001784128.1	940	1	1	0.502066193	High	0.122765109
XR_001779482.1	1619	1	1.380211242	0.505845412	High	0.08769097
XR_390314.3	683	0.995833333	0.84509804	0.498497171	High	0.163983109
NR_133572.1	1175	1	1	0.502066193	High	0.122765109
XR_380971.2	1435	1	0.84509804	0.5005265	High	0.139558861
XR_001781376.1	132	1	1.278753601	0.504836945	High	0.096221295
XR_001785152.1	25310	0.994809689	1.146128036	0.50099079	High	0.134337944
XR_866011.2	2111	1	1.278753601	0.504836945	High	0.096221295
XR_001783751.1	4868	1	0.903089987	0.501102928	High	0.133097335
XR_001780819.1	2584	1	1.041392685	0.502477627	High	0.118528023
XR_373602.2	4063	1	1.079181246	0.502853238	High	0.114751053
XR_001779603.1	854	1	1.462397998	0.506662331	High	0.081205014
XR_873836.1	1718	1	1	0.502066193	High	0.122765109
XR_001778787.1	6514	1	1.041392685	0.502477627	High	0.118528023
XR_001781532.1	5955	1	1.431363764	0.506353858	High	0.083610261
XR_380334.3	4579	1	1.041392685	0.502477627	High	0.118528023
XR_374518.2	4379	1	1	0.502066193	High	0.122765109
XR_001781165.1	2783	0.99	1.230448921	0.499486416	High	0.151749886
XR_866009.2	2111	1	1.278753601	0.504836945	High	0.096221295
XR_378789.2	1929	1	0.903089987	0.501102928	High	0.133097335
XR_385340.1	1540	1	1.643452676	0.508461977	High	0.068202082
XR_375482.3	2390	0.994897959	1	0.4995813	High	0.150609259
XR_379941.2	430	1	0.698970004	0.499074018	High	0.156773978
NR_122117.1	1971	1	1.301029996	0.505058368	High	0.094297966
XR_001780084.1	1802	1	1.255272505	0.504603548	High	0.098279691
NR_137170.1	1593	1	0.77815125	0.499861063	High	0.147279454
XR_001781340.1	345	1	1.77815125	0.509800852	High	0.059618128
XR_384596.3	1318	1	1	0.502066193	High	0.122765109
NR_130788.1	1240	1	1.146128036	0.503518675	High	0.108271508
XR_383055.2	152	1	1.982271233	0.511829762	High	0.048251315
XR_881627.1	1299	1	1.380211242	0.505845412	High	0.08769097
XR_388253.2	581	1	0.84509804	0.5005265	High	0.139558861
XR_001780463.1	1056	1	0.77815125	0.499861063	High	0.147279454
XR_001781844.1	1538	1	1.602059991	0.508050542	High	0.071023124
XR_867003.1	1012	1	1.041392685	0.502477627	High	0.118528023
XR_874155.1	153	0.981481481	1.959041392	0.50257962	High	0.117493854
XR_391369.3	1094	1	1.079181246	0.502853238	High	0.114751053
XR_001783879.1	2231	1	1.602059991	0.508050542	High	0.071023124
XR_379124.3	696	1	0.84509804	0.5005265	High	0.139558861
XR_382223.2	1048	1	1.230448921	0.504356807	High	0.100490646
XR_001784191.1	452	0.988888889	1.568201724	0.502302453	High	0.120319224
XR_378184.3	350	1	1	0.502066193	High	0.122765109
XR_001783707.1	2319	1	1.556302501	0.507595722	High	0.074245005
XR_383987.2	1506	1	1.380211242	0.505845412	High	0.08769097
XR_378222.3	3333	1	1.204119983	0.504095102	High	0.102875103
XR_383167.3	1896	1	1.041392685	0.502477627	High	0.118528023
XR_001784623.1	2089	1	1.643452676	0.508461977	High	0.068202082
NR_104435.1	8850	1	1.113943352	0.503198766	High	0.111352916
XR_001782018.1	771	1	2.056904851	0.512571604	High	0.044556069
XR_001783638.1	619	1	0.903089987	0.501102928	High	0.133097335
XR_001784332.1	554	1	1.806179974	0.510079452	High	0.057943191
XR_379759.3	1070	1	1.113943352	0.503198766	High	0.111352916
XR_001779922.1	1299	1	0.903089987	0.501102928	High	0.133097335
XR_001783060.1	3409	1	1.707570176	0.509099291	High	0.064004031
XR_001784592.1	211	1	1.301029996	0.505058368	High	0.094297966
XR_001780742.1	779	1	0.954242509	0.501611373	High	0.12757134
XR_001782607.1	427	1	1.176091259	0.503816503	High	0.10545839
XR_001782372.1	1250	0.989473684	1.146128036	0.498391947	High	0.165320968
XR_377418.3	2425	1	0.698970004	0.499074018	High	0.156773978
XR_882035.1	3965	1	1.146128036	0.503518675	High	0.108271508
XR_377470.3	1358	1	0.954242509	0.501611373	High	0.12757134
XR_383993.3	9058	1	1.113943352	0.503198766	High	0.111352916
XR_001785093.1	780	1	0.903089987	0.501102928	High	0.133097335
XR_001784363.1	3533	1	1.672097858	0.508746704	High	0.066301012
XR_001781845.1	1535	1	1.612783857	0.508157135	High	0.070283798
XR_877668.2	5664	1	1.176091259	0.503816503	High	0.10545839
XR_001779932.1	289	1	0.84509804	0.5005265	High	0.139558861
XR_374139.3	1986	1	1.342422681	0.505469802	High	0.090799701
XR_383156.2	1780	1	1.255272505	0.504603548	High	0.098279691
XR_001784352.1	3752	1	1.643452676	0.508461977	High	0.068202082
XR_375403.2	1184	1	0.77815125	0.499861063	High	0.147279454
XR_001782365.1	5055	1	1	0.502066193	High	0.122765109
XR_388496.3	661	1	0.698970004	0.499074018	High	0.156773978
XR_866566.1	6135	1	1.041392685	0.502477627	High	0.118528023
XR_001778875.1	1852	1	1.414973348	0.50619094	High	0.084901976
XR_874100.1	151	1	1.944482672	0.511454151	High	0.050213666
XR_388468.2	1644	1	1.361727836	0.505661691	High	0.089201467
XR_376310.3	1103	1	0.77815125	0.499861063	High	0.147279454
XR_377241.3	202	1	1.255272505	0.504603548	High	0.098279691
XR_390962.2	1459	1	1	0.502066193	High	0.122765109
XR_001780801.1	987	1	1.079181246	0.502853238	High	0.114751053
XR_391382.3	1287	1	0.477121255	0.496868889	High	0.185472777
XR_879683.1	5408	1	1.792391689	0.509942399	High	0.058762468
XR_001782378.1	2351	0.991416309	1.716003344	0.505002522	High	0.094780358
XR_386484.2	6552	0.989010989	1.278753601	0.499484867	High	0.151768551
XR_001780083.1	1473	1	1.255272505	0.504603548	High	0.098279691
XR_376326.1	1967	1	0.954242509	0.501611373	High	0.12757134
XR_865162.2	6625	0.989528796	1.041392685	0.497377742	High	0.178576694
XR_001778398.1	535	1	1.322219295	0.505268985	High	0.09249495
XR_874081.2	367	1	2.133538908	0.51333333	High	0.041002518
XR_867894.2	806	1	1.176091259	0.503816503	High	0.10545839
XR_001781829.1	1692	1	0.602059991	0.498110753	High	0.16893076
XR_866023.2	281	1	1.041392685	0.502477627	High	0.118528023
XR_879537.2	104	1	1.204119983	0.504095102	High	0.102875103
XR_001778977.1	615	1	1.146128036	0.503518675	High	0.108271508
XR_387754.1	521	1	1	0.502066193	High	0.122765109
XR_001780563.1	959	1	1.361727836	0.505661691	High	0.089201467
XR_001784671.1	764	1	1.079181246	0.502853238	High	0.114751053
XR_001779910.1	1291	1	1.230448921	0.504356807	High	0.100490646
XR_388441.3	4957	1	1.934498451	0.51135491	High	0.05074263
XR_870542.2	952	1	1.230448921	0.504356807	High	0.100490646
XR_001782349.1	3134	1	1	0.502066193	High	0.122765109
XR_001782354.1	1377	1	1.113943352	0.503198766	High	0.111352916
XR_882013.2	802	1	1.397940009	0.506021633	High	0.086260152
XR_377265.2	4817	1	1.041392685	0.502477627	High	0.118528023
XR_001778336.1	3844	1	1.278753601	0.504836945	High	0.096221295
XR_001782377.1	2351	1	1.716003344	0.509183115	High	0.063467159
XR_866452.1	625	1	0.84509804	0.5005265	High	0.139558861
XR_388248.2	754	1	0.84509804	0.5005265	High	0.139558861
XR_375396.2	2028	1	1.322219295	0.505268985	High	0.09249495
XR_001781128.1	1183	1	0.84509804	0.5005265	High	0.139558861
XR_882034.1	3785	1	1.146128036	0.503518675	High	0.108271508
XR_388482.2	1384	1	1.041392685	0.502477627	High	0.118528023
XR_001780749.1	3136	1	0.698970004	0.499074018	High	0.156773978
XR_879591.1	221	1	0.77815125	0.499861063	High	0.147279454
XR_001778628.1	6888	0.979166667	2.401400541	0.505849171	High	0.08766027
XR_001784617.1	2857	1	1.748188027	0.509503024	High	0.061450379
XR_001780555.1	468	1	1.431363764	0.506353858	High	0.083610261
XR_001780572.1	638	1	1.204119983	0.504095102	High	0.102875103
XR_001783644.1	2189	0.996453901	0.954242509	0.499884284	High	0.147005308
XR_873839.1	925	1	1.176091259	0.503816503	High	0.10545839
XR_391322.3	770	0.984375	1.204119983	0.496485117	High	0.190781555
NR_133574.1	1302	1	1.041392685	0.502477627	High	0.118528023
XR_001783182.1	2070	0.995405819	1.113943352	0.50096122	High	0.134666403
XR_001784186.1	2516	1	1.041392685	0.502477627	High	0.118528023
XR_001781070.1	6257	1	0.954242509	0.501611373	High	0.12757134
XR_874177.1	194	1	0.84509804	0.5005265	High	0.139558861
XR_382224.3	1047	1	1.230448921	0.504356807	High	0.100490646
XR_001780825.1	1108	1	1.146128036	0.503518675	High	0.108271508
XR_001781872.1	1719	1	1.079181246	0.502853238	High	0.114751053
XR_389285.3	1660	1	1.361727836	0.505661691	High	0.089201467
XR_382227.2	840	1	1.204119983	0.504095102	High	0.102875103
XR_867075.1	263	1	1.079181246	0.502853238	High	0.114751053
XR_867236.2	657	1	0.84509804	0.5005265	High	0.139558861
XR_001779426.1	14285	1	1.568201724	0.507713998	High	0.073396608
XR_388322.3	471	1	1.176091259	0.503816503	High	0.10545839
XR_384050.2	1789	1	0.84509804	0.5005265	High	0.139558861
XR_001785534.1	3586	1	1.568201724	0.507713998	High	0.073396608
XR_001783143.1	2836	1	1.146128036	0.503518675	High	0.108271508
XR_874362.1	675	1	1.041392685	0.502477627	High	0.118528023
XR_001782364.1	5054	1	1	0.502066193	High	0.122765109
XR_001782305.1	1230	1	1.361727836	0.505661691	High	0.089201467
XR_001782113.1	1574	1	1.204119983	0.504095102	High	0.102875103
XR_872422.2	910	1	0.903089987	0.501102928	High	0.133097335
XR_001781787.1	804	1	1	0.502066193	High	0.122765109
XR_384017.2	4945.0312	1	0.84509804	0.5005265	High	0.139558861
XR_001778148.1	123	1	0.698970004	0.499074018	High	0.156773978
XR_001780051.1	1928	1	1.176091259	0.503816503	High	0.10545839
XR_876563.2	5275	0.991525424	0.954242509	0.497483923	High	0.177158327
XR_379770.3	151	1	1.230448921	0.504356807	High	0.100490646
XR_001781755.1	208	1	0.84509804	0.5005265	High	0.139558861
XR_873764.2	5110	1	1.204119983	0.504095102	High	0.102875103
XR_378183.3	2466	1	1	0.502066193	High	0.122765109
XR_874156.1	154	0.983333333	2.161368002	0.505492628	High	0.090608483
NR_033218.1	4168	1	1.255272505	0.504603548	High	0.098279691
XR_001778494.1	3511	1	0.954242509	0.501611373	High	0.12757134
XR_001781197.1	260	1	1.146128036	0.503518675	High	0.108271508
XR_001781171.1	3358	1	1.230448921	0.504356807	High	0.100490646
XR_001778976.1	1046	1	1.146128036	0.503518675	High	0.108271508
XR_881424.2	13064	1	1.176091259	0.503816503	High	0.10545839
XR_388331.3	1938	1	1	0.502066193	High	0.122765109
NR_104406.1	1286	1	1	0.502066193	High	0.122765109
XR_875615.1	416	1	0.84509804	0.5005265	High	0.139558861
XR_001780063.1	450	0.993150685	1	0.498730309	High	0.161043973
XR_875809.2	4766	1	0.954242509	0.501611373	High	0.12757134
XR_877685.2	794	1	1.113943352	0.503198766	High	0.111352916
XR_377463.1	667	1	0.84509804	0.5005265	High	0.139558861
XR_001780772.1	2591	1	1	0.502066193	High	0.122765109
XR_001782399.1	1427	1	1.113943352	0.503198766	High	0.111352916
XR_387394.2	308	1	0.903089987	0.501102928	High	0.133097335
XR_380065.3	4052.0997	0.991803279	0.84509804	0.496534376	High	0.190094967
NR_131955.1	324	1	1.113943352	0.503198766	High	0.111352916
XR_881073.2	749	1	0.954242509	0.501611373	High	0.12757134
XR_384563.3	2660	1	0.954242509	0.501611373	High	0.12757134
XR_001781341.1	296	1	1.447158031	0.506510849	High	0.082379552
XR_866277.2	3178	1	1.204119983	0.504095102	High	0.102875103
XR_001779437.1	4484	1	1.591064607	0.50794125	High	0.071787355
XR_381546.3	472	1	0.954242509	0.501611373	High	0.12757134
XR_001785571.1	3211	1	1.255272505	0.504603548	High	0.098279691
XR_001783579.1	1008	1	1.041392685	0.502477627	High	0.118528023
XR_001779566.1	1218	1	1.462397998	0.506662331	High	0.081205014
XR_001781908.1	1151	1	1.113943352	0.503198766	High	0.111352916
XR_865425.1	420	1	0.954242509	0.501611373	High	0.12757134
XR_001778940.1	6999	1	1.491361694	0.506950224	High	0.079007685
XR_380388.3	368	1	1.176091259	0.503816503	High	0.10545839
XR_001783706.1	2319	1	1.556302501	0.507595722	High	0.074245005
XR_001781513.1	3692	1	1.204119983	0.504095102	High	0.102875103
XR_374471.3	1352	1	1.342422681	0.505469802	High	0.090799701
XR_383617.2	472	1	0.903089987	0.501102928	High	0.133097335
XR_384878.3	1170	1	0.698970004	0.499074018	High	0.156773978
XR_380406.3	3076	1	0.698970004	0.499074018	High	0.156773978
XR_001781830.1	6255	1	1.431363764	0.506353858	High	0.083610261
XR_001784685.1	1771	1	1.113943352	0.503198766	High	0.111352916
XR_874019.2	280	1	1.278753601	0.504836945	High	0.096221295
XR_881065.2	1748	1	1.113943352	0.503198766	High	0.111352916
XR_866413.1	3962	1	0.84509804	0.5005265	High	0.139558861
XR_001779029.1	624	1	1.602059991	0.508050542	High	0.071023124
XR_391323.3	770	1	1.113943352	0.503198766	High	0.111352916
NR_045519.1	2162	1	1.204119983	0.504095102	High	0.102875103
XR_001778772.1	949	1	1.041392685	0.502477627	High	0.118528023
XR_375595.2	1270	1	0.77815125	0.499861063	High	0.147279454
XR_386369.3	5000	1	1	0.502066193	High	0.122765109
XR_001779080.1	1558	0.997734994	1.041392685	0.501374481	High	0.130125813
XR_001785484.1	968	1	1.255272505	0.504603548	High	0.098279691
XR_001784658.1	2032	1	1.079181246	0.502853238	High	0.114751053
XR_879734.1	531	1	1.041392685	0.502477627	High	0.118528023
XR_001782614.1	503	1	1.041392685	0.502477627	High	0.118528023
XR_386508.3	1284	1	1.041392685	0.502477627	High	0.118528023
XR_383048.3	428	1	1.113943352	0.503198766	High	0.111352916
XR_388356.2	198	0.992647059	1.041392685	0.498896458	High	0.158970471
XR_001784627.1	1972	1	1.740362689	0.509425242	High	0.06193607
XR_001784113.1	3899	1	0.903089987	0.501102928	High	0.133097335
XR_001784205.1	226	1	1.204119983	0.504095102	High	0.102875103
XR_001779044.1	2109	1	1.204119983	0.504095102	High	0.102875103
XR_001783688.1	1192	1	0.954242509	0.501611373	High	0.12757134
XR_001782379.1	2351	0.978354978	1.716003344	0.498641143	High	0.162163982
XR_001784179.1	545	1	0.903089987	0.501102928	High	0.133097335
XR_001778004.1	1053	1	1.322219295	0.505268985	High	0.09249495
XR_865222.2	1722	1	1.230448921	0.504356807	High	0.100490646
XR_867814.1	923	1	0.602059991	0.498110753	High	0.16893076
XR_001784303.1	6098	1	1.531478917	0.507348981	High	0.076038972
XR_380393.2	2064	1	0.903089987	0.501102928	High	0.133097335
XR_387783.1	1522	1	1.278753601	0.504836945	High	0.096221295
XR_388361.2	2729	1	1.113943352	0.503198766	High	0.111352916
XR_001785557.1	1215	1	1.431363764	0.506353858	High	0.083610261
XR_001782772.1	391	1	1.230448921	0.504356807	High	0.100490646
XR_001783809.1	2977	1	0.954242509	0.501611373	High	0.12757134
XR_001780437.1	194	1	1.113943352	0.503198766	High	0.111352916
XR_385175.2	1252	1	2.442479769	0.516404137	High	0.028935654
XR_001778774.1	1714	1	1.041392685	0.502477627	High	0.118528023
XR_001784608.1	2092	1	1.748188027	0.509503024	High	0.061450379
XR_001779035.1	192	1	1.602059991	0.508050542	High	0.071023124
XR_001782615.1	503	1	1.041392685	0.502477627	High	0.118528023
XR_001780509.1	1527	1	0.84509804	0.5005265	High	0.139558861
XR_390733.3	2335	1	1.146128036	0.503518675	High	0.108271508
XR_001784177.1	366	1	0.903089987	0.501102928	High	0.133097335
XR_881349.2	908	1	0.84509804	0.5005265	High	0.139558861
XR_387169.3	2077	1	1.204119983	0.504095102	High	0.102875103
XR_001778968.1	840	1	1.176091259	0.503816503	High	0.10545839
XR_001780760.1	2042	1	1.342422681	0.505469802	High	0.090799701
NR_104608.1	806	1	0.84509804	0.5005265	High	0.139558861
XR_881601.2	720	1	0.954242509	0.501611373	High	0.12757134
XR_001780813.1	1241	0.988235294	1.146128036	0.497788803	High	0.17312544
XR_001781862.1	5438	1	1.505149978	0.507087277	High	0.077977594
XR_001781385.1	490	1	1.755874856	0.509579429	High	0.060976187
XR_001785491.1	1209	1	0.903089987	0.501102928	High	0.133097335
XR_879196.1	513	1	1.176091259	0.503816503	High	0.10545839
NR_028331.2	161	1	1.041392685	0.502477627	High	0.118528023
XR_001779463.1	943	1	1.079181246	0.502853238	High	0.114751053
XR_384561.3	3461	1	0.954242509	0.501611373	High	0.12757134
XR_001781910.1	1151	1	1.113943352	0.503198766	High	0.111352916
XR_001782616.1	1302	1	1	0.502066193	High	0.122765109
XR_001780085.1	1943	1	1.255272505	0.504603548	High	0.098279691
XR_388427.3	971	1	1.342422681	0.505469802	High	0.090799701
